# Supplementary material for: 1-(4,4′′-Difluoro-5′-meth­oxy-1,1′:3′,1′′-terphenyl-4′-yl)ethanone
Source: Acta Crystallogr Sect E Struct Rep Online. 2011 Dec 17;68(Pt 1):o163. doi: 10.1107/S1600536811053037 (PMC3254504; doi:10.1107/S1600536811053037)
Supplement: Supplementary file 2 [file e-68-0o163-Isup2.hkl]

#
# h,k,l, Fc-squared, Fo-squared, sigma(Fo-squared) and status flag
#
data_I
_shelx_title ' mo_bks31_0m in P2(1)/c (RT)'
_shelx_refln_list_code          4
_shelx_F_calc_maximum      130.79
_exptl_crystal_F_000       704.00
_reflns_d_resolution_high  0.7094
 
loop_
 _symmetry_equiv_pos_as_xyz
 'x, y, z'
 '-x, y+1/2, -z+1/2'
 '-x, -y, -z'
 'x, -y-1/2, z-1/2'
 
_cell_length_a     6.0816
_cell_length_b    25.9967
_cell_length_c    10.9061
_cell_angle_alpha  90.000
_cell_angle_beta  100.866
_cell_angle_gamma  90.000
 
_shelx_F_squared_multiplier     1.000
 
loop_
 _refln_index_h
 _refln_index_k
 _refln_index_l
 _refln_F_squared_calc
 _refln_F_squared_meas
 _refln_F_squared_sigma
 _refln_observed_status
   1   0   0      929.73      825.39     20.60 o
   2   0   0     5433.25     5254.80    126.72 o
   3   0   0        2.15        9.06      3.55 o
   4   0   0      299.15      268.18      9.13 o
   5   0   0       66.74       72.20      5.31 o
   6   0   0       83.03      104.86      4.97 o
   7   0   0       72.48       81.09      4.91 o
   8   0   0        4.55        9.65      3.35 o
   1   1   0      265.59      241.96      4.67 o
   2   1   0      493.43      444.35      8.54 o
   3   1   0        0.29        0.94      0.71 o
   4   1   0      108.22      102.95      5.93 o
   5   1   0       24.28       20.59      1.05 o
   6   1   0       33.64       36.31      2.13 o
   7   1   0        3.25        3.92      1.42 o
   8   1   0        1.70        4.27      2.40 o
   0   2   0        2.60        7.76      0.51 o
   1   2   0     6261.99     6000.62    116.63 o
   2   2   0     2351.78     2369.77     36.09 o
   3   2   0      149.41      182.49      3.54 o
   4   2   0      108.55      109.66      2.69 o
   5   2   0        3.08        5.67      1.95 o
   6   2   0       19.02       17.27      1.65 o
   7   2   0        1.38       -0.23      1.24 o
   8   2   0        0.00       -1.69      1.69 o
   2   3   0      700.85      643.77     10.38 o
   3   3   0       15.68       12.50      0.97 o
   4   3   0      173.71      167.51      3.73 o
   5   3   0        0.14        1.86      1.03 o
   6   3   0      119.38      131.95      4.94 o
   7   3   0       21.80       21.51      2.22 o
   8   3   0        0.22        1.08      2.23 o
   0   4   0      669.13      711.07     14.13 o
   1   4   0      619.75      620.76     10.70 o
   3   4   0       33.09       32.92      1.74 o
   4   4   0      147.01      156.86      3.63 o
   5   4   0       40.21       45.00      2.53 o
   6   4   0       36.87       33.36      1.97 o
   7   4   0        6.64        7.50      1.67 o
   8   4   0        0.68        0.34      1.79 o
   1   5   0       30.53       31.93      0.92 o
   3   5   0      177.62      174.39      3.74 o
   4   5   0       87.42       94.06      2.68 o
   5   5   0        0.89       -1.05      1.05 o
   6   5   0       26.86       24.04      1.99 o
   7   5   0        4.69        5.99      1.73 o
   8   5   0        0.00        2.82      2.65 o
   0   6   0     4442.96     4467.04     86.40 o
   1   6   0      496.21      485.74      7.85 o
   2   6   0      191.82      169.85      4.61 o
   3   6   0     3337.58     3661.80     56.06 o
   4   6   0      296.77      307.35      7.00 o
   5   6   0        3.57        5.68      1.40 o
   6   6   0       61.10       60.34      2.60 o
   7   6   0        0.08        0.12      1.71 o
   8   6   0        1.23        0.37      1.87 o
   1   7   0      145.45      133.75      3.52 o
   2   7   0      434.08      394.33     10.39 o
   3   7   0      194.19      186.09      8.71 o
   4   7   0        2.39        3.01      0.95 o
   5   7   0      206.73      216.37      4.77 o
   6   7   0       61.05       64.73      3.45 o
   7   7   0        8.87        9.56      1.73 o
   8   7   0        5.60        8.82      2.32 o
   0   8   0      260.06      294.19      6.62 o
   1   8   0       96.92      105.27      2.64 o
   2   8   0     3515.20     3505.94     58.84 o
   3   8   0        0.18        0.22      0.36 o
   4   8   0       24.01       27.92      2.52 o
   5   8   0       11.73       11.58      1.40 o
   6   8   0       55.26       54.39      2.80 o
   7   8   0        0.06       -0.99      1.33 o
   8   8   0        9.14       14.83      2.51 o
   1   9   0        0.15       -0.40      0.40 o
   2   9   0        6.81       12.40      0.80 o
   3   9   0      161.04      153.98      3.17 o
   4   9   0      246.30      234.80      4.71 o
   5   9   0      235.82      237.02      8.17 o
   6   9   0       16.32       14.56      2.65 o
   7   9   0        0.02       -1.54      1.54 o
   8   9   0        0.26        0.68      2.04 o
   0  10   0     4145.79     4150.85     80.83 o
   1  10   0       68.86       57.59      1.96 o
   2  10   0      598.53      610.82     10.08 o
   3  10   0       15.82       14.39      0.94 o
   4  10   0       13.56       14.74      1.48 o
   5  10   0       75.06       75.14      3.27 o
   6  10   0        2.73        3.58      1.40 o
   7  10   0        0.14       -0.79      1.43 o
   8  10   0        0.00       -1.74      1.93 o
   1  11   0        0.05        0.13      0.43 o
   2  11   0       34.14       31.36      1.36 o
   3  11   0        0.37        0.94      0.56 o
   4  11   0       78.59       79.01      2.66 o
   5  11   0        4.16        4.90      1.11 o
   6  11   0        1.35        1.94      1.39 o
   7  11   0        0.09       -1.07      1.39 o
   8  11   0        2.01        3.58      2.03 o
   0  12   0      544.82      595.65     12.91 o
   1  12   0        2.38        0.91      0.60 o
   2  12   0       42.21       44.08      1.71 o
   3  12   0       96.74       99.68      2.78 o
   4  12   0       37.72       45.54      2.28 o
   5  12   0       73.56       61.46      3.07 o
   6  12   0       62.76       56.63      3.17 o
   7  12   0        7.02        4.51      1.71 o
   1  13   0        2.09        1.86      0.67 o
   2  13   0       36.77       52.51      2.29 o
   3  13   0      171.50      197.03      5.37 o
   4  13   0        7.56        4.64      1.60 o
   5  13   0       31.92       37.11      5.86 o
   6  13   0       18.45       22.64      2.80 o
   7  13   0        0.63       -0.41      1.58 o
   0  14   0     1732.82     1672.88     33.88 o
   1  14   0       35.65       25.58      1.51 o
   2  14   0      360.51      364.56      6.12 o
   3  14   0      596.58      580.71     15.56 o
   4  14   0      139.38      138.52      4.74 o
   5  14   0        7.25       12.16      2.27 o
   6  14   0       10.41        7.85      1.79 o
   7  14   0        0.06       -1.57      1.60 o
   1  15   0      265.79      320.44     10.40 o
   2  15   0      530.11      520.51      8.37 o
   3  15   0      283.06      289.33     11.23 o
   4  15   0       69.55       75.79      3.13 o
   5  15   0        5.85        3.15      1.69 o
   6  15   0        0.06        0.37      1.41 o
   7  15   0        3.31        0.64      1.87 o
   0  16   0      681.13      735.92     16.13 o
   1  16   0      301.73      353.32      6.86 o
   2  16   0      209.14      212.47      4.74 o
   3  16   0      253.34      265.81      6.40 o
   4  16   0       19.48       18.71      2.66 o
   5  16   0       12.22       14.76      2.67 o
   6  16   0        8.98        6.00      1.77 o
   7  16   0        9.22       10.46      2.28 o
   1  17   0       12.15       11.82      1.78 o
   2  17   0        0.90       -1.06      1.06 o
   3  17   0        1.46        0.78      1.08 o
   4  17   0      101.98       90.26      5.01 o
   5  17   0       13.36        6.95      1.68 o
   6  17   0        0.13        1.90      1.69 o
   7  17   0        0.19        0.52      1.89 o
   0  18   0      122.21      163.44      5.15 o
   1  18   0       11.09       11.49      1.23 o
   2  18   0      200.70      195.72      6.34 o
   3  18   0       70.04       75.32      3.40 o
   4  18   0       44.39       44.53      3.56 o
   5  18   0        2.25        2.99      1.49 o
   6  18   0        1.82        1.39      1.70 o
   7  18   0        0.59       -0.14      1.85 o
   1  19   0       16.16       13.68      1.38 o
   2  19   0      379.86      374.68      8.54 o
   3  19   0        4.64        8.33      1.59 o
   4  19   0       53.09       45.44      3.52 o
   5  19   0        1.50        1.47      1.50 o
   6  19   0        1.58        2.13      1.74 o
   7  19   0        1.90       -2.01      2.01 o
   0  20   0       17.62       19.12      2.62 o
   1  20   0      119.51      123.57      3.65 o
   2  20   0        8.81       10.22      1.93 o
   3  20   0        3.14        1.48      2.67 o
   4  20   0        0.22        1.09      1.62 o
   5  20   0        6.76        8.24      2.01 o
   6  20   0        0.04       -0.79      1.79 o
   7  20   0        0.25       -2.05      2.05 o
   1  21   0        0.49       -0.89      0.89 o
   2  21   0       45.92       43.31      2.87 o
   3  21   0      210.58      211.50      7.22 o
   4  21   0      127.35      111.78      5.29 o
   5  21   0       19.75       24.03      2.71 o
   6  21   0        0.02       -0.57      1.83 o
   0  22   0        8.97       10.07      5.10 o
   1  22   0        0.29       -0.03      1.20 o
   2  22   0       45.44       48.53      3.02 o
   3  22   0      237.06      234.12      7.78 o
   4  22   0       34.05       39.62      3.60 o
   5  22   0        2.95        3.18      1.84 o
   6  22   0       11.18       12.51      3.28 o
   1  23   0      167.74      167.27      6.16 o
   2  23   0      147.41      150.74      6.32 o
   3  23   0        1.19        2.46      1.84 o
   4  23   0        0.54        4.25      2.02 o
   5  23   0       19.09       19.64      2.63 o
   6  23   0        1.75        2.02      2.04 o
   0  24   0       59.70       68.74      3.29 o
   1  24   0       24.64       39.64      4.70 o
   2  24   0      334.57      370.65     13.29 o
   3  24   0       91.31       79.63      6.05 o
   4  24   0       54.79       56.60      6.46 o
   5  24   0        8.55        7.55      3.28 o
   6  24   0        0.88       -1.46      2.07 o
   1  25   0      127.66      126.26      7.87 o
   2  25   0       78.69       78.11      6.19 o
   3  25   0        3.97        2.43      1.92 o
   4  25   0        9.67        5.95      2.22 o
   5  25   0       23.25       18.23      2.80 o
   6  25   0        2.79        2.39      2.31 o
   0  26   0        6.45        7.27      1.52 o
   1  26   0        0.46       -0.39      1.74 o
   2  26   0        6.90        3.07      2.43 o
   3  26   0        0.95       -2.09      2.09 o
   4  26   0        3.85        5.72      3.12 o
   5  26   0        0.03       -1.05      1.84 o
   1  27   0        0.66        1.65      1.93 o
   2  27   0       33.01       31.54      4.39 o
   3  27   0       29.39       27.37     11.11 o
   4  27   0        0.22       -2.15      2.15 o
   5  27   0        4.47        1.29      2.20 o
   0  28   0       16.85       18.21      5.07 o
   1  28   0       41.32       53.44      5.43 o
   2  28   0       19.75       22.79      6.29 o
   3  28   0       10.20        4.07      2.90 o
   4  28   0        2.00        2.23      2.79 o
   5  28   0        3.53        2.86      2.76 o
   1  29   0       14.64       12.44      3.48 o
   2  29   0        0.61        2.68      2.86 o
   3  29   0        6.19        8.31      3.21 o
   4  29   0        0.03        0.70      2.93 o
   5  29   0        0.09       -1.33      2.57 o
   0  30   0       11.23        9.76      4.69 o
   1  30   0        0.43       -0.75      2.58 o
   2  30   0        0.02        1.07      3.61 o
   3  30   0        4.44        2.19      2.96 o
   4  30   0       13.33       12.36      3.83 o
   1  31   0        8.16        8.03      3.45 o
   2  31   0       15.05       25.71      4.57 o
   3  31   0        8.49        8.47      3.66 o
   4  31   0        0.40        3.66      3.26 o
   1  32   0        0.87        2.34      4.42 o
   2  32   0       18.87       14.71      4.12 o
   3  32   0        1.13        0.46      3.33 o
   4  32   0       25.84       31.19      5.30 o
   1  33   0        9.26       16.88      2.84 o
   2  33   0        3.79        2.35      7.80 o
   3  33   0        1.40        0.55      3.35 o
   1  34   0        3.01       -1.62      4.87 o
   2  34   0        0.70        0.53      3.58 o
   3  34   0       20.50        9.40      4.15 o
   2  35   0        0.65       11.34      6.34 o
  -8   1   1        0.08        1.81      4.09 o
  -7   1   1        9.78        9.11      1.55 o
  -6   1   1        5.81        6.04      1.73 o
  -5   1   1        1.93        0.41      1.22 o
  -4   1   1        1.83        2.44      0.95 o
  -3   1   1       95.31       91.77      3.29 o
  -2   1   1      275.65      255.88      6.01 o
  -1   1   1     1826.99     1715.85     41.48 o
   0   1   1      768.55      723.42     12.29 o
   1   1   1       76.94       80.05      3.07 o
   2   1   1      430.05      410.53      6.73 o
   3   1   1       20.55       24.29      0.88 o
   4   1   1       30.68       33.04      1.19 o
   5   1   1       10.27       15.74      1.50 o
   6   1   1       66.77       63.42      2.99 o
   7   1   1       26.09       33.29      2.61 o
   8   1   1        2.32        0.99      1.95 o
  -8   2   1        0.29       -0.81      1.69 o
  -7   2   1        1.20        1.27      1.22 o
  -6   2   1       76.47       82.53      4.71 o
  -5   2   1       18.67       15.08      1.16 o
  -4   2   1        2.62        2.35      0.97 o
  -3   2   1       73.70       84.15      7.40 o
  -2   2   1     1940.82     1925.62     38.49 o
  -1   2   1     1861.22     1793.28     27.06 o
   0   2   1      314.95      368.02      5.76 o
   1   2   1       25.29       27.11      1.30 o
   2   2   1       11.85        5.95      0.64 o
   3   2   1        7.19        9.43      0.81 o
   4   2   1       40.02       37.13      1.51 o
   5   2   1       19.58       16.97      1.58 o
   6   2   1       24.39       25.64      2.03 o
   7   2   1        0.00       -0.26      1.31 o
   8   2   1        0.80       -1.77      1.77 o
  -8   3   1        1.81       -0.51      1.81 o
  -7   3   1       24.53       28.67      2.47 o
  -6   3   1       52.75       50.18      2.95 o
  -5   3   1       38.08       38.32      2.11 o
  -4   3   1      135.74      127.63      3.74 o
  -3   3   1     1433.75     1487.91     26.15 o
  -2   3   1     2363.38     2304.12     39.00 o
  -1   3   1    13252.11     4975.93    164.85 o
   0   3   1     1683.10     1649.19     22.89 o
   1   3   1     1026.57      965.76     16.72 o
   3   3   1        0.11        1.20      0.68 o
   4   3   1       18.62       17.11      1.18 o
   5   3   1      392.79      413.48      8.00 o
   6   3   1        3.31        3.83      1.45 o
   7   3   1        1.32        0.76      1.40 o
   8   3   1        0.36        3.35      1.97 o
  -8   4   1        0.19       -0.90      1.66 o
  -7   4   1        0.02        0.38      1.67 o
  -6   4   1        0.18        0.56      1.27 o
  -5   4   1        0.59        0.97      0.92 o
  -4   4   1      180.17      218.95      4.44 o
  -3   4   1      106.33      124.26      2.92 o
  -2   4   1        0.83        1.74      0.41 o
  -1   4   1      307.52      275.38      8.56 o
   0   4   1      510.80      573.57      8.19 o
   1   4   1     1578.98     1469.27     25.46 o
   3   4   1      214.90      200.96      3.32 o
   4   4   1        1.03        1.64      0.56 o
   5   4   1       19.54       19.44      1.59 o
   6   4   1       22.58       21.73      1.95 o
   7   4   1       10.04        9.40      1.95 o
   8   4   1        0.58        1.97      1.96 o
  -8   5   1        6.67       10.25      2.00 o
  -7   5   1       17.86       14.29      2.38 o
  -6   5   1       22.66       18.43      3.31 o
  -5   5   1       26.90       29.09      2.06 o
  -4   5   1       62.86       70.91      2.38 o
  -3   5   1      205.77      215.89      4.59 o
  -1   5   1      517.18      537.00      9.25 o
   0   5   1     2707.81     2647.93     33.66 o
   1   5   1      533.90      468.81      8.60 o
   2   5   1        0.24        0.15      0.32 o
   3   5   1      483.20      529.84      7.56 o
   4   5   1        1.32        0.67      0.68 o
   5   5   1      148.28      148.34      3.91 o
   6   5   1       24.94       25.15      2.24 o
   7   5   1        0.04        0.96      1.53 o
   8   5   1        3.57        2.69      2.04 o
  -8   6   1        0.19        0.52      1.70 o
  -7   6   1       22.70       26.82      6.64 o
  -6   6   1      185.45      194.87     12.01 o
  -5   6   1      301.69      284.77      6.88 o
  -4   6   1      167.54      178.44      4.00 o
  -3   6   1        0.01        0.31      0.58 o
  -2   6   1       52.98       41.98      5.72 o
  -1   6   1     3940.10     3890.13     64.95 o
   0   6   1    16327.07    15613.04    197.38 o
   1   6   1      172.55      145.73      3.28 o
   2   6   1     2479.61     2602.20     43.88 o
   3   6   1      133.86      155.86      3.35 o
   4   6   1       24.27       24.42      1.90 o
   5   6   1        4.69        8.21      1.33 o
   6   6   1        9.84        8.22      1.42 o
   7   6   1        0.11       -1.04      1.47 o
   8   6   1        0.71       -1.39      1.92 o
  -8   7   1        3.46        1.17      1.82 o
  -7   7   1       11.73       16.12      2.64 o
  -6   7   1       47.51       46.40      3.53 o
  -5   7   1       85.89       87.33      4.55 o
  -4   7   1       25.22       26.97      2.15 o
  -3   7   1       29.41       33.23      1.62 o
  -2   7   1      406.43      376.47     17.11 o
  -1   7   1     2923.62     2814.50     54.76 o
   0   7   1     1297.93     1305.66     16.94 o
   1   7   1     3075.29     2976.84     45.07 o
   2   7   1       86.71       86.16      3.22 o
   3   7   1      456.17      512.50      8.87 o
   4   7   1      269.55      279.80      6.50 o
   5   7   1      323.92      337.46      6.97 o
   6   7   1        7.23        8.57      1.43 o
   7   7   1        0.45        2.18      1.61 o
   8   7   1        0.05        0.51      2.04 o
  -8   8   1        4.93        6.06      1.90 o
  -7   8   1        0.23        0.08      1.17 o
  -6   8   1       10.85        5.28      1.99 o
  -5   8   1        7.81       10.52      1.58 o
  -4   8   1        2.91        4.47      1.11 o
  -3   8   1      262.76      250.02      6.29 o
  -2   8   1       20.83       30.34      0.99 o
  -1   8   1      928.05      914.96     16.18 o
   0   8   1      606.56      528.65      7.26 o
   1   8   1       80.51       87.73      2.15 o
   2   8   1       45.79       69.15      1.90 o
   3   8   1      581.63      644.67      9.95 o
   4   8   1       67.99       64.58      2.68 o
   5   8   1        0.06       -0.31      1.00 o
   6   8   1        0.04       -0.60      1.08 o
   7   8   1        1.74        0.34      1.64 o
   8   8   1        5.78        7.34      2.35 o
  -8   9   1        0.81        1.62      1.77 o
  -7   9   1        1.34        3.77      1.43 o
  -6   9   1       31.29       31.77      5.04 o
  -5   9   1       94.00      104.18      3.95 o
  -4   9   1       87.23       96.51      7.19 o
  -3   9   1       45.28       18.71      8.60 o
  -2   9   1        8.66       12.89      1.05 o
  -1   9   1     1955.32     1864.28     43.36 o
   0   9   1     1211.36     1134.61     14.95 o
   1   9   1       51.56       52.53      1.68 o
   2   9   1     3172.80     3341.05     50.76 o
   3   9   1      172.31      166.49      3.36 o
   4   9   1       30.95       26.43      1.91 o
   5   9   1       60.40       63.59      2.90 o
   6   9   1        7.01        5.55      1.34 o
   7   9   1        0.02       -0.58      1.41 o
   8   9   1        0.27       -0.96      2.07 o
  -8  10   1        0.84        5.01      1.87 o
  -7  10   1        2.75        1.91      1.50 o
  -6  10   1       20.13       15.50      2.49 o
  -5  10   1        7.27        4.49      2.16 o
  -4  10   1        5.83        0.92      1.24 o
  -3  10   1        4.45        6.25      0.61 o
  -2  10   1      194.44      212.90      4.74 o
  -1  10   1     1342.73     1339.05     20.93 o
   0  10   1       43.71       57.77      1.57 o
   1  10   1       50.72       53.34      1.74 o
   2  10   1      747.42      727.90     13.55 o
   3  10   1      291.50      317.84      9.03 o
   4  10   1      109.22      117.68      4.92 o
   5  10   1       99.38      105.79      3.50 o
   6  10   1        1.63        0.93      1.27 o
   7  10   1        0.58        2.36      1.65 o
  -8  11   1        3.44        1.63      1.83 o
  -7  11   1        0.15        1.44      1.90 o
  -6  11   1       16.80       12.88      1.96 o
  -5  11   1        2.31        1.78      0.98 o
  -4  11   1        3.03        1.39      0.47 o
  -3  11   1      116.28       95.49      2.32 o
  -2  11   1       25.25       24.16      1.22 o
  -1  11   1       20.80       24.71      1.36 o
   0  11   1       75.99       75.51      1.89 o
   1  11   1      474.60      430.67      7.58 o
   2  11   1      306.30      338.44      8.38 o
   3  11   1       29.39       28.09      1.93 o
   4  11   1       13.07       15.89      2.64 o
   5  11   1        5.53        3.27      1.11 o
   6  11   1        0.65        0.70      1.31 o
   7  11   1        0.62        1.06      1.63 o
  -8  12   1        0.14        1.26      1.84 o
  -7  12   1        0.20        0.85      1.66 o
  -6  12   1        6.70        5.80      1.47 o
  -5  12   1       11.41        7.37      1.31 o
  -4  12   1      218.04      210.41      5.02 o
  -3  12   1       11.08        9.12      0.94 o
  -2  12   1        9.29       11.14      0.89 o
  -1  12   1      221.31      252.27      4.38 o
   0  12   1       55.24       79.76      2.02 o
   1  12   1       11.50       11.41      1.20 o
   2  12   1      417.59      475.65      9.52 o
   3  12   1      368.96      440.98     15.94 o
   4  12   1       40.72       41.86      2.21 o
   5  12   1       10.00        7.31      1.44 o
   6  12   1        0.22        1.87      1.42 o
   7  12   1        0.01       -1.14      1.63 o
  -7  13   1        8.37        6.25      1.72 o
  -6  13   1        2.00        2.18      1.67 o
  -5  13   1       10.84        8.22      1.41 o
  -4  13   1       10.57        6.75      1.42 o
  -3  13   1      202.96      204.32      5.35 o
  -2  13   1      264.27      275.52      6.92 o
  -1  13   1     1129.22     1215.59     17.61 o
   0  13   1     2709.34     2952.51     41.20 o
   1  13   1       10.62       14.50      1.17 o
   2  13   1      189.06      178.45      4.03 o
   3  13   1      251.02      224.00     21.77 o
   4  13   1        3.53        2.83      1.29 o
   5  13   1      105.62      105.74      3.66 o
   6  13   1        0.42        0.64      1.41 o
   7  13   1        1.76        3.79      1.92 o
  -7  14   1        2.13        3.29      1.90 o
  -6  14   1       22.90       23.17      2.60 o
  -5  14   1       24.80       26.03      2.20 o
  -4  14   1       79.42       79.02      3.55 o
  -3  14   1       65.17       63.61      2.75 o
  -2  14   1      284.46      323.75      6.98 o
  -1  14   1       98.47       94.00      2.38 o
   0  14   1      592.91      671.12     10.33 o
   1  14   1      191.62      197.95      5.18 o
   2  14   1      135.66      140.29      3.77 o
   3  14   1       40.19       42.08      2.82 o
   4  14   1       34.76       42.67      2.95 o
   5  14   1        8.25       10.39      1.70 o
   6  14   1       22.46       15.48      2.21 o
   7  14   1        8.83        9.73      2.20 o
  -7  15   1        2.82        1.61      2.53 o
  -6  15   1        7.38        8.45      1.81 o
  -5  15   1        8.56        9.44      1.76 o
  -4  15   1       46.05       38.97      2.75 o
  -3  15   1        4.75        3.78      1.41 o
  -2  15   1       38.77       34.77      2.08 o
  -1  15   1     1712.25     1891.51     27.00 o
   0  15   1      209.27      205.23      4.01 o
   1  15   1      520.98      606.45     10.62 o
   2  15   1       32.82       37.60      1.94 o
   3  15   1        1.23        1.81      0.84 o
   4  15   1       18.83       18.69      2.25 o
   5  15   1       21.22       20.21      2.22 o
   6  15   1        3.27        3.20      1.71 o
   7  15   1        2.40        0.18      1.90 o
  -7  16   1        3.07        2.36      1.80 o
  -6  16   1        0.63        1.50      1.53 o
  -5  16   1        1.19       -0.29      1.34 o
  -4  16   1       80.91       82.44      3.84 o
  -3  16   1      430.99      380.61     20.62 o
  -2  16   1        0.71       -0.64      0.72 o
  -1  16   1      186.95      207.93      5.71 o
   0  16   1       30.83       37.13      1.88 o
   1  16   1        6.73       11.00      1.18 o
   2  16   1      105.94      127.96      3.92 o
   3  16   1        9.46        9.13      1.42 o
   4  16   1       15.59       12.88      1.56 o
   5  16   1        0.69        1.47      1.39 o
   6  16   1        1.43        0.64      1.66 o
   7  16   1        2.43        7.91      2.20 o
  -7  17   1        0.25       -1.64      1.69 o
  -6  17   1       30.15       33.70      2.93 o
  -5  17   1       24.47       27.95      4.54 o
  -4  17   1       10.85       18.26      2.19 o
  -3  17   1      233.77      252.04      8.56 o
  -2  17   1      320.17      340.93      6.58 o
  -1  17   1      310.46      300.14      6.12 o
   0  17   1      104.26      113.95      2.87 o
   1  17   1        6.66        6.38      1.08 o
   2  17   1      324.61      321.65      7.42 o
   3  17   1      465.58      441.52      9.63 o
   4  17   1       24.81       22.28      2.29 o
   5  17   1        6.56        3.03      1.51 o
   6  17   1        3.12        3.03      1.77 o
   7  17   1        1.92        1.46      2.10 o
  -7  18   1        0.86        2.84      2.02 o
  -6  18   1       14.02       15.84      2.39 o
  -5  18   1       17.51       24.00      2.67 o
  -4  18   1       35.46       33.57      2.94 o
  -3  18   1      998.06     1035.86     22.90 o
  -2  18   1       13.52       16.02      1.39 o
  -1  18   1       44.98       43.15      2.17 o
   0  18   1       41.57       54.52      2.19 o
   1  18   1       25.94       23.67      1.76 o
   2  18   1      652.95      652.56     18.38 o
   3  18   1      138.37      125.76      9.18 o
   4  18   1       75.00       61.43      3.62 o
   5  18   1       13.84       13.75      3.35 o
   6  18   1        0.03        1.91      1.79 o
   7  18   1        8.34        9.77      3.98 o
  -7  19   1        0.00        0.12      1.97 o
  -6  19   1       11.09       12.84      2.24 o
  -5  19   1        0.03       -1.69      1.85 o
  -4  19   1      382.28      382.41     10.53 o
  -3  19   1      392.16      388.42     10.42 o
  -2  19   1       36.76       35.80      1.97 o
  -1  19   1       13.03       14.39      1.41 o
   0  19   1      209.44      210.66      4.91 o
   1  19   1       65.75       74.23      2.90 o
   2  19   1      693.38      671.02     13.61 o
   3  19   1      415.09      454.01     10.12 o
   4  19   1        0.51       -0.93      1.24 o
   5  19   1        0.10       -1.40      1.40 o
   6  19   1        0.20        0.88      1.76 o
   7  19   1        1.13        0.36      2.18 o
  -7  20   1        6.39        3.61      2.27 o
  -6  20   1        0.59        0.76      1.76 o
  -5  20   1        0.64        1.07      1.70 o
  -4  20   1        6.43        6.97      1.93 o
  -3  20   1      228.49      238.92      7.55 o
  -2  20   1       50.77       51.31      3.77 o
  -1  20   1        5.55        6.73      1.78 o
   0  20   1       50.84       46.86      2.81 o
   1  20   1       52.85       52.03      3.93 o
   2  20   1       51.26       52.88      3.04 o
   3  20   1      301.88      324.08      7.97 o
   4  20   1       24.75       23.24      2.50 o
   5  20   1        1.05        0.91      1.53 o
   6  20   1        0.22        0.51      1.76 o
  -6  21   1        0.32        0.84      1.85 o
  -5  21   1       34.48       30.94      3.47 o
  -4  21   1       53.16       60.12      4.89 o
  -3  21   1        5.45        4.73      1.87 o
  -2  21   1      464.84      482.74     10.52 o
  -1  21   1       61.97       68.45      3.01 o
   0  21   1       39.92       42.07      2.75 o
   1  21   1      245.14      234.38      5.59 o
   2  21   1      512.74      532.08     11.50 o
   3  21   1       44.74       44.03      3.01 o
   4  21   1       44.93       41.07      3.24 o
   5  21   1        0.12        0.41      1.70 o
   6  21   1        0.02       -0.73      1.89 o
  -6  22   1       10.74       10.90      2.67 o
  -5  22   1        6.03        6.25      2.16 o
  -4  22   1       69.87       81.77      4.96 o
  -3  22   1       15.81       11.96      2.38 o
  -2  22   1      149.09      171.95      7.33 o
  -1  22   1       13.83       15.58      1.88 o
   0  22   1        0.28       -0.04      0.93 o
   1  22   1       30.56       32.51      2.60 o
   2  22   1       48.14       60.96      3.46 o
   3  22   1      195.77      196.56     10.19 o
   4  22   1       55.76       55.90      4.23 o
   5  22   1        1.87        4.45      2.60 o
   6  22   1        0.05       -1.24      1.80 o
  -6  23   1        7.58        7.65      2.37 o
  -5  23   1        1.10        0.60      1.95 o
  -4  23   1       34.65       33.04      3.39 o
  -3  23   1       10.15        9.23      3.46 o
  -2  23   1       17.73       13.84      2.34 o
  -1  23   1       26.18       25.86      2.81 o
   0  23   1       44.80       36.68      2.62 o
   1  23   1      208.70      217.77      8.94 o
   2  23   1       43.88       44.64      3.86 o
   3  23   1        0.05       -0.78      2.17 o
   4  23   1       25.74       28.14      3.73 o
   5  23   1        6.17        4.13      2.07 o
   6  23   1        4.50        2.89      3.85 o
  -6  24   1       15.42       16.12      2.90 o
  -5  24   1       20.67       19.28      3.55 o
  -4  24   1       16.61       20.76      5.76 o
  -3  24   1       25.43       26.42      3.11 o
  -2  24   1       31.99       22.58      2.84 o
  -1  24   1       49.92       45.27      3.62 o
   0  24   1        0.47        0.59      1.04 o
   1  24   1      143.18      144.64      5.80 o
   2  24   1        0.35       -1.63      1.63 o
   3  24   1        4.11        3.21      1.97 o
   4  24   1       23.61       24.04      3.13 o
   5  24   1       21.45       21.68      2.92 o
   6  24   1        1.97        0.32      2.11 o
  -6  25   1       11.44       14.91      2.83 o
  -5  25   1        0.20       -1.29      2.04 o
  -4  25   1       23.82       18.39      2.95 o
  -3  25   1        8.95       10.10      2.89 o
  -2  25   1       63.14       76.64      6.83 o
  -1  25   1       38.78       34.62      3.37 o
   0  25   1      134.98      117.03      3.61 o
   1  25   1       26.64       25.99      3.03 o
   2  25   1        3.71        3.76      1.97 o
   3  25   1        2.66        0.54      2.26 o
   4  25   1        0.16        0.98      1.99 o
   5  25   1        8.65       11.02      2.50 o
   6  25   1        2.58        3.01      2.36 o
  -6  26   1        0.06       -1.55      2.42 o
  -5  26   1        6.93        7.74      4.32 o
  -4  26   1        1.09        0.29      1.94 o
  -3  26   1        0.00       -1.13      1.97 o
  -2  26   1        7.69       11.93      3.10 o
  -1  26   1       12.13        9.90      3.20 o
   0  26   1        3.85        4.17      1.02 o
   1  26   1       97.32       95.48      5.52 o
   2  26   1       19.29       19.60      3.63 o
   3  26   1       44.46       51.56      5.40 o
   4  26   1        0.97        1.56      2.04 o
   5  26   1       15.14       15.26      2.81 o
  -5  27   1        0.16        0.36      2.26 o
  -4  27   1        0.00       -1.64      2.09 o
  -3  27   1        0.39        0.55      2.47 o
  -2  27   1      109.57      100.85      7.33 o
  -1  27   1        1.75        1.96      2.36 o
   0  27   1       34.98       34.26      1.75 o
   1  27   1      106.07      110.49      5.87 o
   2  27   1        2.22        1.36      2.58 o
   3  27   1        1.13        6.22      3.08 o
   4  27   1       13.60       15.10      3.80 o
   5  27   1        4.62        5.28      2.41 o
  -5  28   1        5.24        4.90      2.66 o
  -4  28   1        3.14        2.64      2.95 o
  -3  28   1        9.07        5.36      2.97 o
  -2  28   1       20.85       21.62      3.99 o
  -1  28   1        4.30        3.91      2.60 o
   0  28   1       12.94       10.23      1.80 o
   1  28   1       53.59       50.58      4.28 o
   2  28   1       54.12       48.76      5.60 o
   3  28   1       39.78       41.39      5.12 o
   4  28   1        0.30        0.63      4.42 o
   5  28   1        0.33       -2.25      2.25 o
  -5  29   1        2.25        4.25      3.38 o
  -4  29   1        0.03       -1.67      2.85 o
  -3  29   1       21.43       21.85      6.95 o
  -2  29   1        0.22       -2.20      2.20 o
  -1  29   1       35.39       28.61      4.45 o
   0  29   1        2.54       -0.13      2.61 o
   1  29   1       22.37       20.56      3.16 o
   2  29   1       32.56       25.05      4.30 o
   3  29   1        8.53        6.73      3.40 o
   4  29   1       10.29        6.51      2.66 o
   5  29   1        0.02       -0.61      3.07 o
  -4  30   1        3.07        4.19      4.21 o
  -3  30   1       11.67       15.06      3.82 o
  -2  30   1       64.64       66.75      6.49 o
  -1  30   1       22.15       18.04      3.85 o
   0  30   1        2.27        1.65      3.93 o
   1  30   1        0.15        1.62      2.84 o
   2  30   1       12.44       13.06      3.76 o
   3  30   1        0.95        0.95      2.97 o
   4  30   1        0.92        0.85      2.59 o
  -4  31   1        2.10        1.61      3.34 o
  -3  31   1        0.40       -1.99      3.38 o
  -2  31   1       17.94       15.43      7.08 o
  -1  31   1        5.10        1.43      2.81 o
   0  31   1        0.06        3.14      3.91 o
   1  31   1        5.84        3.32      3.24 o
   2  31   1       10.06        0.59      3.04 o
   3  31   1       12.58       10.13      3.85 o
   4  31   1        0.31       -1.50      2.55 o
  -4  32   1        4.00       -1.36      3.19 o
  -3  32   1        0.10       -2.66      2.79 o
  -2  32   1       20.66       36.11      5.25 o
  -1  32   1        2.60        3.11      2.56 o
   0  32   1        6.51        0.72      4.08 o
   1  32   1        4.11       -2.52      4.34 o
   2  32   1       13.08       12.68      4.07 o
   3  32   1       34.86       32.06      5.25 o
  -3  33   1        0.53        1.61      3.44 o
  -2  33   1        0.01       -0.03      3.27 o
  -1  33   1        0.18        1.33      1.97 o
   0  33   1       27.56       25.62      6.65 o
   1  33   1        9.44       12.59      6.22 o
   2  33   1       10.45       16.25      4.49 o
   3  33   1        0.13        6.55      3.85 o
  -3  34   1       22.48       20.15      5.81 o
  -2  34   1        0.98        2.12      5.94 o
  -1  34   1        3.11        9.35      5.51 o
   2  34   1        0.00       -0.39      3.51 o
  -2  35   1       13.35       22.76      5.13 o
  -1  35   1        1.11        0.28      4.98 o
   2  35   1        0.01       -1.46      5.46 o
  -1  36   1        2.24        1.47      5.85 o
  -8   0   2        0.24       -0.46      2.26 o
  -7   0   2       34.68       39.19      3.29 o
  -6   0   2       49.10       50.72      4.54 o
  -5   0   2       10.85       13.62      2.36 o
  -4   0   2      239.95      268.01      8.79 o
  -3   0   2     2620.10     1660.42     58.67 o
  -2   0   2      748.60      770.93     27.73 o
  -1   0   2     1991.43     1998.29     38.68 o
   0   0   2     2943.63     2889.62     48.39 o
   1   0   2        3.06        6.49      0.69 o
   3   0   2      166.25      151.29      4.18 o
   4   0   2       28.32       35.45      2.79 o
   5   0   2      162.14      184.13      7.50 o
   6   0   2       26.75       26.72      3.23 o
   7   0   2       12.38       23.05      3.51 o
   8   0   2        0.83        1.32      6.99 o
  -8   1   2        5.54        7.21      1.82 o
  -7   1   2        0.76        0.36      1.69 o
  -6   1   2        3.76        3.36      1.86 o
  -5   1   2       47.83       50.38      3.99 o
  -4   1   2        1.84        1.69      0.91 o
  -3   1   2      306.92      350.80     18.75 o
  -2   1   2        9.79        7.61      1.10 o
  -1   1   2    15041.89    15226.37    207.41 o
   0   1   2     2049.43     1946.26     21.81 o
   1   1   2     5054.25     4432.08     88.01 o
   2   1   2       27.23       33.68      2.64 o
   3   1   2        0.22        0.14      0.44 o
   4   1   2        4.39        4.46      1.00 o
   5   1   2      942.39      983.07     18.65 o
   6   1   2       75.12       86.66      4.71 o
   7   1   2        4.43        4.90      1.74 o
   8   1   2        0.05        1.23      1.89 o
  -8   2   2        1.90        0.40      1.83 o
  -7   2   2        0.43       -0.51      1.59 o
  -6   2   2        5.87        6.19      1.24 o
  -5   2   2       99.06      101.84      3.75 o
  -4   2   2       39.81       36.75      2.16 o
  -3   2   2       41.72       48.01      2.24 o
  -2   2   2      232.95      234.25      6.75 o
  -1   2   2    17106.73    16622.92    278.44 o
   0   2   2     2122.67     2131.89     25.37 o
   1   2   2      121.49       94.05      3.24 o
   2   2   2       39.05       27.29      5.34 o
   3   2   2      116.82      114.08      2.44 o
   4   2   2       95.61       90.46      2.99 o
   5   2   2        1.23        0.12      1.75 o
   6   2   2       10.03       11.74      1.77 o
   7   2   2        0.39       -0.39      1.51 o
   8   2   2        0.46       -0.57      2.16 o
  -8   3   2        3.75        5.32      1.78 o
  -7   3   2        9.94       11.03      2.06 o
  -6   3   2       23.16       27.91      2.05 o
  -5   3   2       15.05       18.85      1.69 o
  -4   3   2      380.22      410.07      8.68 o
  -3   3   2      714.32      807.35     17.15 o
  -2   3   2     1554.43     1434.31     21.94 o
  -1   3   2    15942.68    15639.54    301.33 o
   0   3   2     3923.36     3811.61     48.13 o
   1   3   2     3139.77     2847.61     39.47 o
   2   3   2      654.45      609.16     39.13 o
   3   3   2       73.91       99.68      2.59 o
   4   3   2      132.86      130.05      3.76 o
   5   3   2       56.33       62.34      3.09 o
   6   3   2        4.79        5.37      1.43 o
   7   3   2       13.56       17.19      2.46 o
   8   3   2        0.00       -0.32      2.00 o
  -8   4   2       15.01       20.41      4.00 o
  -7   4   2        1.51        2.33      1.73 o
  -6   4   2       19.97       17.81      2.07 o
  -5   4   2      112.65      111.55      3.45 o
  -4   4   2       73.59       80.45      2.79 o
  -3   4   2      630.82      631.00     11.39 o
  -2   4   2      503.72      487.57     10.25 o
  -1   4   2     5563.26     5236.29     87.40 o
   0   4   2      811.18      809.48      9.90 o
   1   4   2       13.23       10.53      0.71 o
   3   4   2      252.76      261.60      5.15 o
   4   4   2      514.29      508.77     10.63 o
   5   4   2      498.93      507.26     12.48 o
   6   4   2        1.35        2.97      1.33 o
   7   4   2        3.25        2.74      1.85 o
   8   4   2        1.32        0.44      2.30 o
  -8   5   2        7.09        5.19      3.21 o
  -7   5   2       34.72       31.06      3.34 o
  -6   5   2        4.99        7.26      1.76 o
  -5   5   2       28.62       37.62      2.92 o
  -4   5   2       11.86       21.63      1.43 o
  -3   5   2      103.09      116.02      3.15 o
  -2   5   2      626.84      620.62     15.32 o
  -1   5   2      434.52      448.79      8.06 o
   0   5   2     1134.71     1182.33     14.31 o
   1   5   2      438.21      427.90      6.61 o
   2   5   2      695.92      773.35     23.34 o
   3   5   2      147.59      117.27      4.51 o
   4   5   2        7.52       10.08      1.72 o
   5   5   2        8.66        4.90      1.30 o
   6   5   2        4.16        4.82      1.39 o
   7   5   2        0.04        0.87      1.54 o
   8   5   2        1.87       -1.79      2.07 o
  -8   6   2        8.05        7.65      3.39 o
  -7   6   2        2.98        4.46      1.91 o
  -6   6   2       21.15       20.83      2.39 o
  -5   6   2        2.11        1.88      1.02 o
  -4   6   2       53.90       52.99      2.03 o
  -3   6   2      455.97      470.72      8.90 o
  -2   6   2       90.02       88.37      2.96 o
  -1   6   2     5575.67     3724.01    127.79 o
   0   6   2    10790.74    10382.74    115.78 o
   1   6   2     2077.80     2035.89     28.55 o
   2   6   2      506.52      587.89     17.40 o
   3   6   2       54.89       48.47      1.93 o
   4   6   2       77.64       81.59      3.24 o
   5   6   2      338.54      328.74      7.48 o
   6   6   2        2.65        2.11      1.23 o
   7   6   2        7.74        7.09      1.78 o
   8   6   2        2.07        3.34      2.23 o
  -8   7   2        0.00        0.84      2.66 o
  -7   7   2        1.81        2.56      1.87 o
  -6   7   2       13.30       11.30      2.95 o
  -5   7   2       15.12       11.53      2.07 o
  -4   7   2       13.16       12.87      1.50 o
  -3   7   2        3.34        3.89      0.72 o
  -2   7   2      118.65      114.55      3.21 o
   0   7   2      577.33      651.99      8.80 o
   1   7   2      128.40      118.56      2.25 o
   2   7   2     1017.33     1128.96     20.52 o
   3   7   2      428.38      395.94      6.64 o
   4   7   2       10.09        7.80      1.37 o
   5   7   2        7.29        5.85      1.62 o
   6   7   2        0.31        0.52      1.45 o
   7   7   2        0.24       -0.85      1.58 o
  -8   8   2        9.15        9.66      2.70 o
  -7   8   2        7.14        4.47      2.07 o
  -6   8   2        2.43        2.04      1.60 o
  -5   8   2       17.64       17.59      2.38 o
  -4   8   2        0.15        0.97      0.90 o
  -3   8   2      171.16      176.55      4.71 o
  -2   8   2        0.47        0.18      0.30 o
  -1   8   2     1617.37     1562.01     30.86 o
   0   8   2     1243.79     1308.03     17.11 o
   1   8   2       85.64       79.20      1.73 o
   2   8   2      744.73      785.58     14.83 o
   3   8   2      192.89      197.17      4.51 o
   4   8   2       85.65       79.13      3.87 o
   5   8   2       26.80       28.09      2.04 o
   6   8   2        6.98        4.91      1.37 o
   7   8   2        0.44        0.71      1.74 o
  -8   9   2        7.34        4.47      2.51 o
  -7   9   2        9.24        7.92      2.26 o
  -6   9   2        5.71        3.28      1.88 o
  -5   9   2      106.90      102.83      6.07 o
  -4   9   2       14.78       16.25      1.55 o
  -3   9   2       60.70       62.99      6.76 o
  -2   9   2       28.17       31.78      1.09 o
  -1   9   2     1075.06     1046.03     18.23 o
   0   9   2      647.40      662.09      9.07 o
   1   9   2        4.55        4.10      0.48 o
   2   9   2      568.82      625.51     12.18 o
   3   9   2      244.56      262.05      6.70 o
   4   9   2        0.21        1.33      0.92 o
   5   9   2        6.41        4.42      1.37 o
   6   9   2        4.51        2.83      1.36 o
   7   9   2        0.00       -0.36      1.68 o
  -8  10   2        0.01        0.12      2.29 o
  -7  10   2        0.04       -1.67      1.67 o
  -6  10   2       21.53       21.60      2.74 o
  -5  10   2       86.85       94.63      5.36 o
  -4  10   2       10.26       11.37      1.76 o
  -3  10   2        0.07        0.56      0.40 o
  -2  10   2      180.17      174.98      3.40 o
  -1  10   2       32.96       29.96      1.13 o
   0  10   2      437.77      388.30      5.69 o
   1  10   2     1386.76     1289.82     18.48 o
   2  10   2      177.59      195.16      3.88 o
   3  10   2      240.68      263.58      6.80 o
   4  10   2       65.83       61.21      2.66 o
   5  10   2        4.31        2.14      1.14 o
   6  10   2        2.76        1.90      1.29 o
   7  10   2        1.12        0.11      1.87 o
  -8  11   2        1.95        4.14      1.75 o
  -7  11   2        4.71        1.48      2.10 o
  -6  11   2        0.08        3.56      1.82 o
  -5  11   2        0.85       -0.22      1.53 o
  -4  11   2      243.85      244.61     11.63 o
  -3  11   2      110.81      134.56      2.87 o
  -2  11   2        4.03        3.99      0.60 o
  -1  11   2     1417.58     1546.04     21.90 o
   0  11   2      167.30      147.28      2.69 o
   1  11   2      910.74      910.45     13.38 o
   2  11   2      588.79      576.53      9.25 o
   3  11   2      173.20      160.82      6.04 o
   4  11   2       32.84       35.89      2.14 o
   5  11   2      202.59      196.98      5.14 o
   6  11   2        0.11        1.22      1.29 o
   7  11   2        3.27        5.96      2.25 o
  -8  12   2        2.00        2.33      1.79 o
  -7  12   2        0.59        1.70      2.11 o
  -6  12   2       33.24       33.65      3.31 o
  -5  12   2      148.49      153.84      6.98 o
  -4  12   2      234.24      242.75      5.28 o
  -3  12   2     1548.48     1502.24     23.50 o
  -2  12   2       58.58       57.89      1.87 o
  -1  12   2     2622.03     2811.89     39.20 o
   0  12   2       14.38       12.32      0.99 o
   1  12   2      496.06      493.77      7.75 o
   2  12   2      495.84      452.44      8.23 o
   3  12   2       91.97       85.14      3.35 o
   4  12   2        7.12        4.24      1.10 o
   5  12   2        9.85       13.02      2.45 o
   6  12   2        6.78        4.00      2.00 o
   7  12   2        5.55        7.27      2.13 o
  -7  13   2        0.56       -1.35      1.35 o
  -6  13   2       11.26       13.84      1.70 o
  -5  13   2       93.25       95.76      3.78 o
  -4  13   2       25.37       19.73      2.59 o
  -3  13   2      173.23      155.60      3.94 o
  -2  13   2       39.40       47.57      1.88 o
  -1  13   2       15.36       18.66      1.07 o
   0  13   2      377.18      440.09      6.57 o
   1  13   2      131.04      132.23      3.42 o
   2  13   2      407.44      407.13      7.63 o
   3  13   2       26.59       27.02      2.97 o
   4  13   2       21.01       22.30      1.80 o
   5  13   2       17.75       14.93      1.72 o
   6  13   2        1.27       -1.61      1.61 o
   7  13   2        3.20        2.88      1.98 o
  -7  14   2        1.22        1.23      1.53 o
  -6  14   2        9.35        7.37      1.52 o
  -5  14   2       55.75       54.73      4.28 o
  -4  14   2        2.87        0.03      2.28 o
  -3  14   2      822.16      867.20     22.46 o
  -2  14   2        3.33        2.57      1.02 o
  -1  14   2      208.58      230.34      5.11 o
   0  14   2      382.58      410.77      6.84 o
   1  14   2       26.02       29.10      1.67 o
   2  14   2       10.65       14.20      1.28 o
   3  14   2        1.03        0.85      0.78 o
   4  14   2       28.78       19.75      1.97 o
   5  14   2        0.07        1.21      1.20 o
   6  14   2        3.42        2.00      1.66 o
   7  14   2       18.20       25.23      2.93 o
  -7  15   2        1.10        0.16      1.64 o
  -6  15   2       13.80       14.00      2.51 o
  -5  15   2        7.77       10.40      2.78 o
  -4  15   2       82.34       89.97      8.03 o
  -3  15   2      232.56      239.99      7.91 o
  -2  15   2      132.33      131.26      4.56 o
  -1  15   2       34.75       37.67      1.62 o
   0  15   2       82.84       81.80      2.29 o
   1  15   2      278.41      277.18      4.93 o
   2  15   2        6.34       12.20      1.29 o
   3  15   2       23.74       22.32      1.78 o
   4  15   2       32.58       30.66      2.20 o
   5  15   2        0.00        1.31      1.22 o
   6  15   2        3.97        8.01      2.41 o
   7  15   2        9.06       11.39      2.50 o
  -7  16   2        0.87        0.82      1.70 o
  -6  16   2        0.00       -1.03      1.37 o
  -5  16   2       19.19       17.62      2.18 o
  -4  16   2       61.72       52.63      4.85 o
  -3  16   2       35.88       36.54      4.20 o
  -2  16   2      142.38      138.97      3.69 o
  -1  16   2        1.20        0.41      0.63 o
   0  16   2        3.96        2.85      0.76 o
   1  16   2        9.63       12.44      1.40 o
   2  16   2        9.48        7.96      1.32 o
   3  16   2        7.12        4.71      1.25 o
   4  16   2        2.83        1.73      1.15 o
   5  16   2        5.05        3.92      1.64 o
   6  16   2        0.03        0.94      1.75 o
   7  16   2        2.81        4.89      2.19 o
  -7  17   2        0.16       -0.12      1.72 o
  -6  17   2        1.40       -0.81      1.53 o
  -5  17   2       23.68       26.80      2.65 o
  -4  17   2      120.98      134.94      5.17 o
  -3  17   2       96.40       97.90      4.27 o
  -2  17   2       17.22       18.73      1.35 o
  -1  17   2       58.10       67.25      2.49 o
   0  17   2       10.29       10.49      1.04 o
   1  17   2       76.97       73.93      2.09 o
   2  17   2      421.01      451.30      9.77 o
   3  17   2       92.43       95.73      5.49 o
   4  17   2        0.06       -0.60      1.09 o
   5  17   2       20.09       20.05      2.37 o
   6  17   2       10.81        8.93      2.15 o
   7  17   2        1.06       -0.13      2.12 o
  -7  18   2        2.67        1.05      1.88 o
  -6  18   2        0.00       -0.63      1.57 o
  -5  18   2        0.17       -0.54      1.42 o
  -4  18   2       69.70       81.60      6.71 o
  -3  18   2       55.17       49.86      3.47 o
  -2  18   2       23.57       26.74      1.81 o
  -1  18   2       20.54       23.23      1.44 o
   0  18   2       11.72       12.13      1.09 o
   1  18   2       39.77       50.32      2.47 o
   2  18   2       60.62       56.17      3.09 o
   3  18   2      113.10      109.78      3.90 o
   4  18   2        9.00        9.94      1.62 o
   5  18   2       19.81       15.69      3.01 o
   6  18   2        0.35        1.50      1.79 o
   7  18   2        8.34       11.52      2.67 o
  -7  19   2        0.00       -0.88      1.86 o
  -6  19   2        4.54        3.25      1.87 o
  -5  19   2        0.91        1.28      1.58 o
  -4  19   2      110.85       96.72      4.72 o
  -3  19   2       68.38       70.46      3.93 o
  -2  19   2        0.48       -1.11      1.11 o
  -1  19   2       13.95       21.19      2.20 o
   0  19   2        3.78        1.69      0.85 o
   1  19   2      139.43      136.74      3.91 o
   2  19   2      212.97      222.08      6.80 o
   3  19   2      252.58      273.74      6.53 o
   4  19   2       17.40       22.78      2.18 o
   5  19   2        4.13        3.62      1.73 o
   6  19   2        0.07       -0.89      1.70 o
  -7  20   2        3.04        3.03      2.17 o
  -6  20   2        4.29        2.35      1.88 o
  -5  20   2       39.50       36.74      3.37 o
  -4  20   2       54.38       55.70      3.84 o
  -3  20   2       41.62       40.43      3.20 o
  -2  20   2        6.90        8.34      1.90 o
  -1  20   2      172.50      170.82      4.38 o
   0  20   2       27.91       29.77      1.81 o
   1  20   2      896.28      886.70     15.46 o
   2  20   2       11.49        8.51      1.68 o
   3  20   2      626.34      663.88     13.92 o
   4  20   2        0.38       -1.28      1.46 o
   5  20   2       11.48       10.09      2.17 o
   6  20   2        1.06       -0.63      1.91 o
  -7  21   2        2.28       -0.90      1.97 o
  -6  21   2        2.17        4.06      1.96 o
  -5  21   2        1.11        3.27      1.89 o
  -4  21   2       88.60      109.41      5.20 o
  -3  21   2        0.01       -0.78      1.45 o
  -2  21   2       14.85       19.95      2.99 o
  -1  21   2      168.50      160.33      4.30 o
   0  21   2      139.88      149.08      3.88 o
   1  21   2      579.98      584.43     12.45 o
   2  21   2       16.75       17.46      2.10 o
   3  21   2       15.34       18.01      2.14 o
   4  21   2        6.08        6.55      1.89 o
   5  21   2        6.02        4.90      2.37 o
   6  21   2        5.06        2.98      2.13 o
  -6  22   2        0.88        1.23      1.88 o
  -5  22   2       10.20        6.32      2.16 o
  -4  22   2       53.14       55.82      6.24 o
  -3  22   2      161.14      156.84      6.84 o
  -2  22   2       95.43       90.92      4.65 o
  -1  22   2       39.45       35.81      3.03 o
   0  22   2        0.66        1.16      1.04 o
   1  22   2       68.14       69.69      5.31 o
   2  22   2        2.28        4.16      1.57 o
   3  22   2        5.76        5.14      1.68 o
   4  22   2        4.91        2.55      1.74 o
   5  22   2       11.03       11.21      2.32 o
   6  22   2        7.49       11.79      2.63 o
  -6  23   2        2.77        1.90      2.07 o
  -5  23   2       38.34       38.61      3.88 o
  -4  23   2       23.29       18.07      3.16 o
  -3  23   2       29.28       21.47      2.90 o
  -2  23   2        6.70        6.28      1.89 o
  -1  23   2       45.18       42.80      3.39 o
   0  23   2        0.03       -0.49      1.19 o
   1  23   2        0.53        0.26      1.66 o
   2  23   2      602.58      609.47     19.09 o
   3  23   2        0.90       -0.84      1.41 o
   4  23   2        0.10       -0.41      1.59 o
   5  23   2        0.03       -1.68      1.68 o
   6  23   2        0.00        0.54      2.02 o
  -6  24   2        2.44        2.24      2.45 o
  -5  24   2        8.34        7.38      2.47 o
  -4  24   2       47.83       57.24      5.85 o
  -3  24   2       11.81       15.39      2.54 o
  -2  24   2        1.54       -0.81      1.61 o
  -1  24   2        0.01        0.63      2.00 o
   0  24   2        7.80        5.04      1.32 o
   1  24   2       16.61       16.62      2.52 o
   2  24   2       35.47       39.80      6.74 o
   3  24   2        0.00        0.05      1.85 o
   4  24   2       11.84       14.61      2.39 o
   5  24   2        0.06        0.52      2.08 o
   6  24   2        1.97        4.96      2.45 o
  -6  25   2        4.82        1.01      2.42 o
  -5  25   2        2.74        1.56      2.14 o
  -4  25   2       17.25       13.03      2.69 o
  -3  25   2        0.40       -1.69      1.69 o
  -2  25   2        1.90        1.89      2.22 o
  -1  25   2        9.01       11.21      2.92 o
   0  25   2       54.73       57.24      2.71 o
   1  25   2       32.84       29.47      3.23 o
   2  25   2       86.95       95.93      5.51 o
   3  25   2       20.75       17.81      3.68 o
   4  25   2        2.08        2.20      2.01 o
   5  25   2        9.55        7.98      2.46 o
  -6  26   2        3.33        1.51      3.39 o
  -5  26   2       23.30       23.61      5.84 o
  -4  26   2       13.99       15.61      3.07 o
  -3  26   2        0.24       -0.99      2.23 o
  -2  26   2      134.16      149.81      7.83 o
  -1  26   2      112.06      105.83      7.30 o
   0  26   2      124.82      120.70      3.92 o
   1  26   2        1.90        0.72      1.80 o
   2  26   2       16.89       17.46      2.88 o
   3  26   2        3.19       -0.88      2.49 o
   4  26   2       11.73       14.48      3.12 o
   5  26   2        2.61        1.68      2.17 o
  -5  27   2       18.85       12.89      4.44 o
  -4  27   2        4.51        6.62      2.52 o
  -3  27   2       13.80       16.36      3.56 o
  -2  27   2        0.00        0.07      2.70 o
  -1  27   2       14.64       23.98      4.00 o
   0  27   2       74.10       86.00      3.60 o
   1  27   2        8.81        8.90      2.43 o
   2  27   2      102.95       98.44      5.85 o
   3  27   2       10.35        5.78      2.90 o
   4  27   2       40.46       40.56      5.12 o
   5  27   2        0.78        0.16      2.46 o
  -5  28   2        0.33        0.74      2.42 o
  -4  28   2        2.96        3.41      3.06 o
  -3  28   2        2.71       -0.48      2.59 o
  -2  28   2       41.27       36.23      4.76 o
  -1  28   2        1.77        2.06      2.62 o
   0  28   2        0.57        2.51      1.60 o
   1  28   2        3.74        0.23      2.13 o
   2  28   2        6.36        8.42      3.29 o
   3  28   2        9.14        7.63      3.19 o
   4  28   2        1.28        1.83      2.46 o
   5  28   2        0.52       -1.02      2.48 o
  -5  29   2        1.01       -1.25      2.92 o
  -4  29   2        0.35        1.24      2.90 o
  -3  29   2       31.17       31.23      4.67 o
  -2  29   2       41.10       36.78      4.89 o
  -1  29   2        6.28        2.26      2.66 o
   0  29   2        0.00       -1.92      3.22 o
   1  29   2       25.80       21.79      3.21 o
   2  29   2        0.85       -1.83      2.59 o
   3  29   2       15.32       18.75      4.13 o
   4  29   2        0.12        1.54      2.47 o
  -4  30   2        0.06       -2.08      2.69 o
  -3  30   2        0.01        2.36      2.95 o
  -2  30   2        0.06        0.14      2.70 o
  -1  30   2        0.65       -1.39      1.64 o
   0  30   2        0.55        4.09      4.04 o
   1  30   2       12.09       17.36      3.12 o
   2  30   2        0.82        0.97      3.06 o
   3  30   2        5.23        6.16      3.47 o
   4  30   2        0.00        0.12      2.60 o
  -4  31   2        3.34        3.41      5.76 o
  -3  31   2        0.55        0.68      3.00 o
  -2  31   2        3.00        0.16      2.96 o
  -1  31   2        0.27        0.18      1.75 o
   0  31   2        0.00        2.31      4.19 o
   1  31   2       41.09       41.17      8.72 o
   2  31   2       26.07       27.70      4.79 o
   3  31   2        2.01       -0.27      2.60 o
   4  31   2        0.39       -1.57      2.63 o
  -4  32   2        1.92        2.64      3.57 o
  -3  32   2        4.79        3.91      3.34 o
  -2  32   2        1.92        5.85      3.28 o
  -1  32   2       11.28       12.55      2.59 o
   0  32   2        2.30        6.53      4.60 o
   2  32   2        2.28        1.19      3.48 o
   3  32   2        3.09        4.84      3.05 o
  -3  33   2        4.33        0.68      3.32 o
  -2  33   2        6.38        1.92      3.48 o
  -1  33   2        1.76       -1.09      3.20 o
   0  33   2        3.60        0.46      4.39 o
   2  33   2       28.50       29.09      5.23 o
   3  33   2        1.89        2.62      3.42 o
  -3  34   2        0.00       -1.99      3.38 o
  -2  34   2       18.05       16.40      4.53 o
  -1  34   2        0.04        1.15      4.70 o
   0  34   2        0.30       -2.54      4.81 o
   2  34   2        3.87        2.85      5.98 o
  -2  35   2        0.54        1.84      3.69 o
  -1  35   2        1.08        5.84      5.21 o
  -1  36   2       37.38       15.94      6.96 o
  -8   1   3        0.88        0.23      2.34 o
  -6   1   3       13.65       15.11      2.27 o
  -5   1   3       16.18       23.21      1.97 o
  -4   1   3       12.05       16.12      1.51 o
  -3   1   3     1115.92     1074.41     38.59 o
  -2   1   3      212.20      223.91      5.07 o
  -1   1   3     6511.30     3423.49    113.90 o
   0   1   3     2204.50     2097.48     25.10 o
   1   1   3      658.18      640.70      9.40 o
   2   1   3      440.20      411.22      8.14 o
   3   1   3       15.06       13.89      4.52 o
   4   1   3      110.30      101.90      5.15 o
   5   1   3       24.50       27.22      3.46 o
   6   1   3        0.44        0.60      1.31 o
   7   1   3        0.03        0.38      1.64 o
  -8   2   3        3.15        3.75      2.46 o
  -7   2   3        0.84        2.59      1.79 o
  -6   2   3        0.00       -0.83      1.88 o
  -5   2   3       15.92       18.37      2.77 o
  -4   2   3      284.25      305.88      8.54 o
  -3   2   3       46.43       52.32      2.39 o
  -2   2   3     1954.05     1982.07     39.11 o
  -1   2   3     8815.72     8793.72    170.77 o
   0   2   3      814.68      776.48      9.02 o
   1   2   3        0.95        1.19      0.42 o
   2   2   3       77.14       75.98      3.32 o
   3   2   3        9.80        6.74      0.96 o
   4   2   3      214.58      198.55      6.20 o
   5   2   3      139.34      144.32      4.54 o
   6   2   3       32.50       37.49      2.75 o
   7   2   3        8.53        6.11      1.94 o
  -8   3   3        0.71        2.86      2.62 o
  -7   3   3        2.51        0.06      1.82 o
  -6   3   3        2.61        0.60      1.60 o
  -5   3   3        0.61        0.49      0.65 o
  -4   3   3        0.85        2.65      1.60 o
  -3   3   3      388.78      381.11      6.41 o
  -2   3   3      177.31      152.71      8.79 o
  -1   3   3    13024.79    12828.25    249.10 o
   0   3   3      457.89      541.70      6.84 o
   1   3   3     1300.18     1202.56     18.47 o
   2   3   3      356.92      337.63      7.91 o
   3   3   3      102.29       87.85      3.07 o
   4   3   3      128.68      114.55      5.91 o
   5   3   3        3.93        3.92      1.36 o
   6   3   3        3.96        5.68      2.66 o
   7   3   3        1.39       -0.03      1.54 o
  -8   4   3        0.72       -0.79      2.52 o
  -7   4   3        1.65        3.99      1.69 o
  -6   4   3        7.47        9.20      1.65 o
  -5   4   3       11.32       15.84      1.58 o
  -4   4   3      167.10       72.15      4.48 o
  -3   4   3       65.09       71.08      1.78 o
  -2   4   3      683.85      677.50     13.64 o
  -1   4   3      484.47      516.02     10.70 o
   0   4   3      635.80      645.62      8.61 o
   1   4   3       13.52        8.14      0.58 o
   2   4   3     2859.99     2945.44     45.32 o
   3   4   3       16.13       18.35      1.49 o
   4   4   3      359.22      372.99     10.13 o
   5   4   3       31.35       29.31      2.27 o
   6   4   3        0.53        1.03      1.44 o
   7   4   3        0.51       -0.31      1.60 o
  -8   5   3       25.14       36.51      4.90 o
  -7   5   3       46.63       46.16      3.50 o
  -6   5   3       32.52       33.33      2.67 o
  -5   5   3       30.92       26.68      2.25 o
  -4   5   3       61.43       73.04      2.29 o
  -3   5   3      638.15      616.86     11.26 o
  -2   5   3      389.04      349.62     32.32 o
  -1   5   3     2588.75     2621.99     51.46 o
   0   5   3     2094.03     1988.31     25.49 o
   1   5   3      226.10      236.80      3.66 o
   2   5   3      301.85      309.58      5.95 o
   3   5   3       57.98       62.10      4.94 o
   4   5   3       28.62       25.73      2.04 o
   5   5   3       17.03       14.35      1.78 o
   6   5   3        3.34        4.34      1.48 o
   7   5   3        6.92        7.10      1.91 o
  -8   6   3        1.23        1.27      3.06 o
  -7   6   3        8.38        8.84      2.16 o
  -6   6   3       49.41       57.64      3.51 o
  -5   6   3        0.73        0.25      1.17 o
  -4   6   3        1.79        2.04      0.71 o
  -3   6   3      167.35      184.49      4.04 o
  -2   6   3      409.64      405.79      7.31 o
  -1   6   3      211.39      186.77      4.33 o
   0   6   3      330.74      321.27      4.34 o
   1   6   3      318.31      344.21      4.70 o
   2   6   3     1059.33     1137.26     18.43 o
   3   6   3        7.80        2.45      1.00 o
   4   6   3      584.46      588.33     10.86 o
   5   6   3       88.36       95.82      3.81 o
   6   6   3        5.86        6.20      1.88 o
   7   6   3        0.00       -0.46      1.63 o
  -8   7   3        7.94        5.32      3.44 o
  -7   7   3        0.76        2.12      2.06 o
  -6   7   3       12.26       13.31      2.17 o
  -5   7   3        9.11       10.53      1.92 o
  -4   7   3       39.81       45.45      2.27 o
  -3   7   3       13.90       13.39      0.92 o
  -2   7   3      330.36      323.41      6.19 o
  -1   7   3     3310.82     3352.48     69.47 o
   0   7   3     3210.56     3145.19     37.57 o
   1   7   3        0.10        0.94      0.46 o
   2   7   3      343.62      372.56      7.00 o
   3   7   3       19.86       11.75      2.05 o
   4   7   3      235.82      234.14      5.45 o
   5   7   3        1.50        0.06      1.18 o
   6   7   3        9.23        7.36      1.70 o
   7   7   3        4.46        4.94      1.87 o
  -8   8   3        0.03       -3.01      3.01 o
  -7   8   3        0.03        0.06      1.77 o
  -6   8   3        4.11        3.94      1.73 o
  -5   8   3       19.55       21.40      2.61 o
  -4   8   3       91.92       99.07      4.55 o
  -3   8   3       74.72       71.01      3.50 o
  -2   8   3      171.33      147.45      3.34 o
  -1   8   3      169.09      186.57      3.21 o
   0   8   3        3.90        3.28      0.47 o
   1   8   3     2229.56     2312.51     28.08 o
   2   8   3        0.89        0.84      0.80 o
   4   8   3        5.20        4.20      1.13 o
   5   8   3        0.24        0.59      1.12 o
   6   8   3        0.21        2.54      1.44 o
   7   8   3        8.22       10.10      2.17 o
  -8   9   3        5.60        7.87      3.74 o
  -7   9   3        3.13        3.68      2.03 o
  -6   9   3       42.12       39.15      3.35 o
  -5   9   3       20.41       19.41      2.86 o
  -4   9   3      205.86      199.49      7.29 o
  -3   9   3      155.44      157.67      8.03 o
  -2   9   3       45.48       46.45      2.22 o
  -1   9   3      729.30      745.92     11.04 o
   0   9   3      553.72      479.58      6.43 o
   1   9   3      528.00      552.24      7.41 o
   2   9   3      982.90     1067.97     15.96 o
   3   9   3        0.70       -0.41      0.58 o
   4   9   3        0.24       -0.84      0.84 o
   5   9   3        5.16        4.46      1.59 o
   6   9   3        2.03        2.33      1.51 o
   7   9   3        0.64        2.64      1.96 o
  -8  10   3        0.72       -0.69      2.28 o
  -7  10   3        2.57        2.24      2.01 o
  -6  10   3      133.77      129.51      7.32 o
  -5  10   3        5.59        4.35      1.81 o
  -4  10   3       26.07       27.89      4.99 o
  -3  10   3       80.95       76.61      2.18 o
  -2  10   3       49.37       50.84      4.74 o
  -1  10   3      324.35      348.53      5.46 o
   0  10   3       16.46       18.61      1.06 o
   1  10   3     1009.31     1074.51     12.75 o
   2  10   3      109.35      124.45      5.22 o
   3  10   3       37.19       36.44      3.74 o
   4  10   3        3.13        2.43      1.15 o
   5  10   3       11.49        9.58      1.58 o
   6  10   3        0.06        2.23      1.51 o
   7  10   3        0.23       -0.84      1.90 o
  -8  11   3        0.31        0.84      2.41 o
  -7  11   3        0.60       -1.30      2.76 o
  -6  11   3       10.05        9.56      2.25 o
  -5  11   3      130.67      140.36      6.41 o
  -4  11   3       38.79       39.99      5.09 o
  -3  11   3        2.64        0.81      0.69 o
  -2  11   3       69.03       72.73      2.42 o
  -1  11   3     1509.24     1629.14     25.12 o
   0  11   3      164.13      176.39      2.71 o
   1  11   3      156.08      168.97      2.68 o
   2  11   3      224.29      264.47      5.05 o
   3  11   3       40.63       62.35      3.56 o
   4  11   3       12.95       13.70      2.44 o
   5  11   3       37.63       36.75      2.49 o
   6  11   3        1.92        1.41      1.44 o
   7  11   3        1.69       -0.30      2.06 o
  -8  12   3        0.44       -0.79      2.39 o
  -7  12   3        0.48       -0.41      1.83 o
  -6  12   3       11.46       10.86      2.71 o
  -5  12   3       59.56       57.72      7.49 o
  -4  12   3       16.69       17.15      1.57 o
  -3  12   3       21.46       17.53      1.27 o
  -2  12   3        1.79        5.09      1.96 o
  -1  12   3       17.42       30.07      1.27 o
   0  12   3      231.77      217.11      3.40 o
   1  12   3      249.84      264.04      4.19 o
   2  12   3       72.20       84.42      2.89 o
   3  12   3        1.89        2.42      0.92 o
   4  12   3       74.24       79.18      3.23 o
   5  12   3       33.88       30.99      2.34 o
   6  12   3        0.21       -1.11      1.30 o
   7  12   3        0.75        1.51      2.18 o
  -8  13   3        0.49        1.92      2.61 o
  -7  13   3        0.34        2.87      2.15 o
  -6  13   3       10.95        8.10      2.19 o
  -5  13   3       31.13       32.98      2.20 o
  -4  13   3       21.41       18.15      1.78 o
  -3  13   3        1.81        0.85      0.99 o
  -2  13   3      335.84      323.02      7.78 o
  -1  13   3     1069.67      971.74     14.33 o
   0  13   3      312.18      350.85      5.05 o
   1  13   3      407.31      423.41      6.03 o
   2  13   3      137.25      120.22      3.08 o
   3  13   3        0.22        0.66      0.86 o
   4  13   3      162.35      154.26      4.41 o
   5  13   3       16.11       16.06      1.88 o
   6  13   3        0.08        0.11      1.60 o
   7  13   3       16.66       16.90      3.07 o
  -7  14   3        2.13       -0.03      1.43 o
  -6  14   3        5.51        8.78      1.64 o
  -5  14   3       16.93       15.53      1.87 o
  -4  14   3      759.31      799.10     17.81 o
  -3  14   3       56.65       54.45      2.92 o
  -2  14   3      256.41      297.97      8.60 o
  -1  14   3       36.37       42.15      1.62 o
   0  14   3       32.94       44.35      1.43 o
   1  14   3       45.82       52.53      2.26 o
   2  14   3       44.26       49.81      2.82 o
   3  14   3       89.28       82.90      3.40 o
   4  14   3      266.88      229.39      5.72 o
   5  14   3       27.96       23.85      2.16 o
   6  14   3       13.32       11.33      2.77 o
   7  14   3        1.87        3.19      2.40 o
  -7  15   3        4.87        3.03      1.59 o
  -6  15   3       11.59       10.65      1.89 o
  -5  15   3       56.77       50.84      3.18 o
  -4  15   3        1.54        4.33      1.92 o
  -3  15   3       16.13       17.45      1.97 o
  -1  15   3       15.46       14.07      1.21 o
   0  15   3      156.03      186.64      3.19 o
   1  15   3        9.77        8.84      0.85 o
   2  15   3       78.42       75.90      3.24 o
   3  15   3       29.27       28.65      2.07 o
   4  15   3      108.96       93.31      3.56 o
   5  15   3       13.21       13.79      2.32 o
   6  15   3        0.62       -1.63      1.63 o
   7  15   3        0.40       -2.20      2.20 o
  -7  16   3       10.84       11.24      2.06 o
  -6  16   3        9.26        5.48      1.79 o
  -5  16   3       11.57       10.19      1.86 o
  -4  16   3      118.90      129.03      4.91 o
  -3  16   3       19.01       25.42      2.31 o
  -2  16   3       48.00       44.51      6.50 o
  -1  16   3        0.55        1.55      0.73 o
   0  16   3      101.83      118.26      2.73 o
   1  16   3      126.03      113.63      2.71 o
   2  16   3        0.01        1.77      1.03 o
   3  16   3        2.82        1.63      1.10 o
   4  16   3        5.98        3.68      1.38 o
   5  16   3        3.44        2.92      1.40 o
   6  16   3        1.54        2.52      1.83 o
   7  16   3        0.15        0.89      2.32 o
  -7  17   3        1.00        0.40      1.74 o
  -6  17   3        8.87        7.21      1.93 o
  -5  17   3       33.02       32.14      2.78 o
  -4  17   3      482.84      485.90     12.32 o
  -3  17   3      119.79      126.88      4.84 o
  -2  17   3      174.13      191.86      5.37 o
  -1  17   3        2.44        6.77      0.92 o
   0  17   3       10.93       13.97      1.14 o
   1  17   3       26.57       29.53      1.46 o
   2  17   3     1436.83     1435.99     23.81 o
   3  17   3        8.87        5.68      1.35 o
   4  17   3       12.84       17.72      1.92 o
   5  17   3        9.51       11.30      1.81 o
   6  17   3        1.12       -0.40      1.71 o
  -7  18   3        0.25        1.88      1.95 o
  -6  18   3        3.69        8.02      1.99 o
  -5  18   3        8.63       10.67      2.31 o
  -4  18   3        1.13        2.23      1.56 o
  -3  18   3        7.68        7.08      1.61 o
  -2  18   3        8.52       10.48      1.37 o
  -1  18   3        0.14       -0.66      0.67 o
   0  18   3       17.22       20.25      1.34 o
   1  18   3      135.92      139.05      3.19 o
   2  18   3      380.98      401.83      8.30 o
   3  18   3        9.57        9.67      1.82 o
   4  18   3       16.60       19.86      2.06 o
   5  18   3        7.55        9.88      2.06 o
   6  18   3        0.99        0.77      1.86 o
  -7  19   3        0.53       -0.07      1.91 o
  -6  19   3        0.30        2.87      2.46 o
  -5  19   3        0.55        0.61      1.77 o
  -4  19   3       16.67       18.45      2.43 o
  -3  19   3       53.07       57.61      3.66 o
  -2  19   3      168.36      178.72      6.07 o
  -1  19   3       36.35       34.96      1.82 o
   0  19   3       13.84       18.12      1.45 o
   1  19   3       12.74       12.04      1.12 o
   2  19   3       92.29       92.80      4.08 o
   3  19   3      186.44      182.76      5.12 o
   4  19   3       44.52       39.40      2.75 o
   5  19   3       23.69       14.09      3.02 o
   6  19   3        0.09       -1.03      1.79 o
  -7  20   3       19.91       22.11      2.85 o
  -6  20   3       37.63       38.25      3.54 o
  -5  20   3        6.18        3.51      1.81 o
  -4  20   3       22.90       20.55      2.60 o
  -3  20   3        1.17       -1.31      1.31 o
  -2  20   3        0.04        1.50      1.09 o
  -1  20   3       11.97        7.95      1.14 o
   0  20   3        0.06       -0.32      0.90 o
   1  20   3      425.61      423.41     10.89 o
   2  20   3      629.33      626.34     11.92 o
   3  20   3      110.04       99.29      4.25 o
   4  20   3        4.42        5.37      1.79 o
   5  20   3        2.44        0.61      1.77 o
   6  20   3        2.17        3.50      2.38 o
  -7  21   3        0.01        2.25      2.44 o
  -6  21   3       15.26       16.69      3.03 o
  -5  21   3       10.91       11.94      2.29 o
  -4  21   3       10.63        8.41      2.03 o
  -3  21   3       17.83       16.20      2.41 o
  -2  21   3       49.18       44.70      2.69 o
  -1  21   3        8.71        4.71      1.49 o
   0  21   3       10.84        9.86      1.50 o
   1  21   3      844.92      857.01     17.12 o
   2  21   3       24.86       25.11      2.17 o
   3  21   3        4.69        3.68      1.43 o
   4  21   3        0.18       -0.83      1.33 o
   5  21   3        0.36       -0.56      1.66 o
   6  21   3        0.00        0.93      2.07 o
  -6  22   3        2.94        4.14      2.28 o
  -5  22   3        2.61        5.01      2.06 o
  -4  22   3        5.23        0.61      1.65 o
  -3  22   3        0.01        0.21      1.51 o
  -2  22   3       11.33        8.81      2.43 o
  -1  22   3       33.09       25.41      3.48 o
   0  22   3       60.36       66.14      2.78 o
   1  22   3        2.27       -0.28      1.55 o
   2  22   3       20.49       19.84      2.31 o
   3  22   3       49.41       48.71      3.03 o
   4  22   3        6.39        5.03      1.89 o
   5  22   3        0.04        2.83      2.00 o
   6  22   3        1.35       -1.04      2.09 o
  -6  23   3       10.27        6.68      2.59 o
  -5  23   3       56.28       50.76      4.11 o
  -4  23   3        0.20        0.87      1.73 o
  -3  23   3        0.03        0.04      1.59 o
  -2  23   3       32.39       44.63      2.89 o
  -1  23   3      165.51      133.69      6.84 o
   0  23   3      493.40      468.41      9.11 o
   1  23   3       30.11       31.08      3.12 o
   2  23   3        5.58        3.42      2.96 o
   3  23   3        1.44       -0.01      1.38 o
   4  23   3        0.09        0.39      1.71 o
   5  23   3        2.42        3.63      2.17 o
   6  23   3        5.85        5.38      2.44 o
  -6  24   3       13.28       11.29      2.85 o
  -5  24   3        4.46        3.94      2.22 o
  -4  24   3        2.23        1.80      1.88 o
  -3  24   3       34.45       29.19      4.64 o
  -2  24   3       38.66       32.51      3.11 o
  -1  24   3       10.52        6.52      2.55 o
   0  24   3       43.38       49.57      2.53 o
   1  24   3        3.29        4.10      1.96 o
   2  24   3        1.12       -1.41      1.52 o
   3  24   3        0.13       -0.02      1.57 o
   4  24   3        1.27        0.82      1.96 o
   5  24   3        7.96       12.11      2.57 o
  -6  25   3        1.48        1.47      2.42 o
  -5  25   3        1.51        0.56      2.03 o
  -4  25   3       14.02       11.54      2.51 o
  -3  25   3       48.70       45.75      3.94 o
  -2  25   3        1.40       -0.26      2.08 o
  -1  25   3       30.56       25.19      3.83 o
   0  25   3       51.86       46.17      2.90 o
   1  25   3       20.78       18.67      3.25 o
   2  25   3       74.61       83.97      4.60 o
   3  25   3        0.11        0.01      2.04 o
   4  25   3        4.38        1.08      2.26 o
   5  25   3        1.59        1.56      2.21 o
  -6  26   3        7.81        9.06      2.99 o
  -5  26   3        7.84        3.40      2.28 o
  -4  26   3        0.19        0.03      1.96 o
  -3  26   3       70.82       82.06      6.59 o
  -2  26   3       72.46       77.52      6.32 o
  -1  26   3      109.85      101.03     10.12 o
   0  26   3        3.22        0.88      1.42 o
   1  26   3      148.13      165.41      6.68 o
   2  26   3       33.91       39.58      3.38 o
   3  26   3       26.11       29.42      3.70 o
   4  26   3       14.83       19.72      3.38 o
   5  26   3        4.00        1.09      2.58 o
  -5  27   3        4.25        6.03      2.60 o
  -4  27   3        3.93        4.72      2.26 o
  -3  27   3        7.80        7.16      2.97 o
  -2  27   3       53.07       48.95      8.79 o
  -1  27   3        2.04        5.44      2.69 o
   0  27   3        0.05       -0.46      1.45 o
   1  27   3        0.05        1.47      2.00 o
   2  27   3       14.21       15.53      2.52 o
   3  27   3       13.84       11.63      3.33 o
   4  27   3        9.50       10.24      2.94 o
   5  27   3        1.34        4.18      2.92 o
  -5  28   3        0.01        0.09      2.38 o
  -4  28   3        1.13        0.85      2.92 o
  -3  28   3       16.84       15.12      3.74 o
  -2  28   3        2.86        4.58      2.69 o
  -1  28   3        6.69        5.08      1.91 o
   0  28   3        0.12        0.86      3.13 o
   1  28   3       56.59       56.10      4.53 o
   2  28   3       28.54       32.24      3.26 o
   3  28   3       28.59       24.05      4.00 o
   4  28   3        0.13        0.38      3.22 o
  -5  29   3        0.09       -2.10      2.63 o
  -4  29   3        6.64        6.28      4.61 o
  -3  29   3       21.57       24.40      4.41 o
  -2  29   3        5.38        5.07      2.98 o
  -1  29   3        8.31       12.74      2.98 o
   0  29   3       10.22        8.54      4.58 o
   1  29   3       26.60       27.79      3.61 o
   2  29   3       48.37       47.53      3.94 o
   3  29   3       28.92       30.04      4.03 o
   4  29   3        5.67        2.73      2.80 o
  -4  30   3        0.69        1.41      3.04 o
  -3  30   3       17.66       15.41      7.99 o
  -2  30   3       32.63       28.86      4.63 o
  -1  30   3       16.23       16.86      4.46 o
   0  30   3        9.42        8.35      4.90 o
   1  30   3        4.68       12.94      5.24 o
   2  30   3       15.17       14.32      4.82 o
   3  30   3       14.79       19.91      4.28 o
   4  30   3        0.09        0.04      2.50 o
  -4  31   3        1.07        0.18      3.12 o
  -3  31   3       12.29       15.34      4.17 o
  -2  31   3        0.72        3.08      3.02 o
  -1  31   3       13.10       16.61      2.66 o
   0  31   3       13.24       14.96      5.43 o
   1  31   3        0.22        2.28      4.02 o
   2  31   3        3.25        3.77      2.81 o
   3  31   3        0.81        0.20      2.63 o
  -4  32   3        0.94        0.14      3.93 o
  -3  32   3       18.32       15.28      4.34 o
  -2  32   3       20.59       20.87      4.30 o
  -1  32   3        7.50       13.34      5.07 o
   0  32   3        0.38        2.65      4.59 o
   1  32   3       14.87       17.98      6.21 o
   2  32   3        1.44        1.14      2.63 o
   3  32   3        1.13       -0.95      2.60 o
  -3  33   3        3.02       -0.27      3.19 o
  -2  33   3        1.76        1.48      3.36 o
  -1  33   3        0.00       -1.85      3.61 o
   0  33   3       14.48       15.88      5.94 o
   1  33   3        2.94        7.94      5.27 o
  -2  34   3        4.44        4.18      3.68 o
  -1  34   3        2.70        9.18      5.62 o
   0  34   3        0.31       -1.90      4.48 o
  -2  35   3        0.59        1.40      2.28 o
  -1  35   3        9.71       10.76      6.14 o
   0  35   3        7.93        8.45      5.88 o
  -5   0   4       33.69       42.70      3.66 o
  -4   0   4      267.66      292.11     13.15 o
  -3   0   4     1073.78     1109.53     39.98 o
  -2   0   4      442.36      503.80     10.47 o
  -1   0   4     5565.94     5374.76    127.70 o
   0   0   4        2.13        0.52      0.48 o
   1   0   4      298.18      262.03      5.34 o
   3   0   4      100.87       85.81      4.31 o
   4   0   4     2861.71     2865.70     71.10 o
   5   0   4      261.33      274.65     15.80 o
   6   0   4       24.47       27.26      3.64 o
   7   0   4       14.71       17.40      8.07 o
  -8   1   4        0.66       -0.75      2.11 o
  -5   1   4      233.13      227.86      5.85 o
  -4   1   4        0.12        0.60      1.16 o
  -3   1   4        0.00       -0.12      0.43 o
  -2   1   4     1521.57     1595.21     22.20 o
  -1   1   4      114.11      141.20      2.76 o
   0   1   4      155.15      116.95      1.94 o
   1   1   4       50.22       66.65      1.85 o
   2   1   4      147.78      141.42     12.57 o
   3   1   4       92.81       84.59      3.04 o
   4   1   4      925.49      941.44     18.19 o
   5   1   4      135.39      148.80      4.88 o
   6   1   4        5.18        2.29      1.76 o
   7   1   4        0.18       -1.63      1.63 o
  -8   2   4        0.47        1.67      2.24 o
  -7   2   4        0.58        2.16      1.76 o
  -6   2   4        8.16        7.95      2.49 o
  -5   2   4       59.68       67.45      3.13 o
  -4   2   4        0.47       -0.28      0.54 o
  -3   2   4      368.44      377.79      7.18 o
  -2   2   4      317.99      324.54      4.98 o
  -1   2   4     1098.34     1054.71     16.36 o
   0   2   4      359.93      400.35      5.64 o
   1   2   4     1843.50     1880.97     22.84 o
   2   2   4       68.78       61.09      2.32 o
   3   2   4      124.99      125.85      4.25 o
   4   2   4      346.05      362.73      8.44 o
   5   2   4       46.06       44.85      2.99 o
   6   2   4       20.77       28.85      2.60 o
   7   2   4        2.93        1.23      1.77 o
  -8   3   4        0.23        1.80      2.48 o
  -7   3   4        2.10        5.82      2.16 o
  -6   3   4        0.16       -1.01      1.08 o
  -5   3   4       24.37       27.38      1.95 o
  -4   3   4        9.99       11.61      1.05 o
  -3   3   4       16.42       20.71      1.14 o
  -2   3   4      636.38      654.78     11.46 o
  -1   3   4      368.92      356.53      6.72 o
   0   3   4      366.83      314.82      4.29 o
   1   3   4       14.26       16.19      0.99 o
   2   3   4       14.14       17.92      1.44 o
   3   3   4      336.46      343.76      8.60 o
   4   3   4       20.68       17.53      2.03 o
   5   3   4       66.67       66.90      3.51 o
   6   3   4        0.16        0.52      1.39 o
   7   3   4        0.42        1.74      2.33 o
  -8   4   4        7.09        3.80      2.83 o
  -7   4   4        0.42       -0.09      2.02 o
  -6   4   4        0.04       -1.00      1.14 o
  -5   4   4       95.83      100.99      4.24 o
  -4   4   4        1.18        0.62      0.55 o
  -3   4   4      506.35      496.65      8.27 o
  -2   4   4      609.32      660.35     11.71 o
  -1   4   4     2332.75     2188.11     42.80 o
   0   4   4      547.23      548.42      6.65 o
   1   4   4     2731.88     2723.85     34.96 o
   2   4   4      145.95      159.07      4.14 o
   3   4   4        1.33        1.23      0.80 o
   4   4   4      488.37      487.82     10.50 o
   5   4   4        5.40        4.04      1.42 o
   6   4   4        1.10       -1.08      1.36 o
   7   4   4        0.05        2.40      1.87 o
  -8   5   4        1.12        4.25      2.93 o
  -7   5   4        1.96        1.73      2.17 o
  -6   5   4        1.77       -0.71      1.28 o
  -5   5   4        2.80        4.02      1.92 o
  -4   5   4       24.88       27.33      2.43 o
  -3   5   4      245.72      230.78      4.25 o
  -2   5   4      334.13      348.81      6.56 o
  -1   5   4      292.45      284.87      4.51 o
   0   5   4      836.01      816.25     10.26 o
   1   5   4     1751.80     1825.09     23.71 o
   2   5   4       29.26       25.49      1.51 o
   3   5   4       49.00       47.69      5.08 o
   4   5   4       66.41       67.15      3.28 o
   5   5   4       15.21       16.78      2.82 o
   6   5   4        0.82        1.02      1.39 o
   7   5   4        4.37        6.26      2.08 o
  -8   6   4        0.49        3.08      2.91 o
  -7   6   4        0.00       -0.52      1.70 o
  -6   6   4        2.83        1.55      1.50 o
  -5   6   4        0.03        1.68      1.33 o
  -4   6   4       42.33       49.26      3.15 o
  -3   6   4      359.94      323.83      7.72 o
  -2   6   4     1256.04     1210.02     21.05 o
  -1   6   4       57.25       42.94      2.31 o
   0   6   4     1268.46     1273.41     15.67 o
   1   6   4      738.29      811.95     10.36 o
   2   6   4     1383.57     1386.35     22.14 o
   3   6   4      380.50      319.34     35.32 o
   4   6   4      176.77      177.40      5.15 o
   5   6   4        3.68        2.10      1.42 o
   6   6   4        6.48        6.75      1.77 o
   7   6   4        8.52       15.47      2.47 o
  -8   7   4        0.01       -0.30      2.85 o
  -7   7   4        0.04        0.98      1.73 o
  -6   7   4       10.91        7.48      1.84 o
  -5   7   4        0.36        0.91      1.54 o
  -4   7   4       11.30       10.45      1.84 o
  -3   7   4      490.07      501.95     10.89 o
  -2   7   4     1082.62     1081.70     19.02 o
  -1   7   4      488.82      472.44      7.15 o
   0   7   4       26.14       19.56      0.93 o
   1   7   4      410.05      453.51      5.85 o
   2   7   4      289.74      307.14      5.58 o
   3   7   4       16.60       13.75      2.37 o
   4   7   4       15.09       15.16      1.77 o
   5   7   4        1.64        0.97      1.52 o
   6   7   4        4.26        3.73      1.56 o
   7   7   4       25.83       26.31      2.90 o
  -8   8   4        4.95        0.78      2.92 o
  -7   8   4        1.09       -1.08      1.74 o
  -6   8   4       35.81       37.72      3.44 o
  -5   8   4      117.33      118.45      5.43 o
  -4   8   4      509.85      498.03     14.45 o
  -3   8   4       82.61       78.31      2.37 o
  -2   8   4     3009.35     3222.03     54.58 o
  -1   8   4      825.75      761.09     11.14 o
   0   8   4      515.44      520.54      7.32 o
   1   8   4      940.23      971.05     12.37 o
   2   8   4      649.50      663.86     10.55 o
   3   8   4       37.33       40.34      2.20 o
   4   8   4        0.05       -0.93      0.93 o
   5   8   4        1.18        0.64      1.24 o
   6   8   4        0.24        1.63      1.54 o
   7   8   4        0.27        2.06      2.34 o
  -8   9   4        2.43        6.32      3.55 o
  -7   9   4       12.08       11.72      2.43 o
  -6   9   4       34.53       43.44      3.53 o
  -5   9   4        1.31        2.31      1.59 o
  -4   9   4       59.98       58.02      5.37 o
  -3   9   4       79.02       71.89      6.09 o
  -2   9   4      260.74      251.88      5.42 o
  -1   9   4     2815.11     2927.44     40.63 o
   0   9   4       25.82       34.14      1.24 o
   1   9   4        7.55       11.34      0.77 o
   2   9   4      127.65      134.73      3.22 o
   3   9   4      102.75      114.62      3.46 o
   4   9   4       66.32       73.50      3.42 o
   5   9   4        1.54        1.55      1.32 o
   6   9   4        6.53        9.56      2.32 o
   7   9   4        3.07        3.91      2.00 o
  -8  10   4        0.91       -0.81      2.92 o
  -7  10   4        1.63       -1.09      1.88 o
  -6  10   4       13.77       12.73      2.71 o
  -5  10   4       17.70       17.03      2.62 o
  -4  10   4       32.44       30.05      1.94 o
  -3  10   4       50.83       57.85      2.04 o
  -2  10   4      236.30      225.49      5.05 o
  -1  10   4       41.65       42.02      1.42 o
   0  10   4       44.72       55.80      1.67 o
   1  10   4      230.45      240.31      3.80 o
   2  10   4      346.43      341.79      6.23 o
   3  10   4      129.03      114.49      4.37 o
   4  10   4       26.88       18.57      1.77 o
   5  10   4        6.02        4.11      2.70 o
   6  10   4        1.31       -1.08      1.46 o
   7  10   4        4.99        5.29      2.15 o
  -8  11   4        0.00       -2.90      2.90 o
  -7  11   4        0.12       -0.76      1.91 o
  -6  11   4       26.06       21.89      3.25 o
  -5  11   4        0.72        0.74      1.63 o
  -4  11   4      102.09      101.09      2.92 o
  -3  11   4      199.47      184.79      4.36 o
  -2  11   4      176.31      240.51      6.83 o
  -1  11   4       66.08       57.27      1.49 o
   0  11   4      128.78      138.54      4.26 o
   1  11   4        0.02        0.63      0.38 o
   2  11   4        4.35        3.86      1.06 o
   3  11   4        2.05        0.69      0.91 o
   4  11   4       87.56       76.30      3.36 o
   5  11   4        9.19        5.50      1.45 o
   6  11   4        1.84        3.22      1.66 o
   7  11   4        0.19       -0.47      2.05 o
  -8  12   4        0.02       -0.31      2.44 o
  -7  12   4        0.05        0.17      1.99 o
  -6  12   4        0.20        3.00      2.17 o
  -5  12   4        7.01        6.97      3.05 o
  -4  12   4      134.09      147.35      4.60 o
  -3  12   4      121.07      122.44      4.07 o
  -2  12   4      426.75      454.87     13.44 o
  -1  12   4      127.64      126.36      2.61 o
   0  12   4      249.29      262.85      4.03 o
   1  12   4      148.27      148.21      2.56 o
   2  12   4        7.02       10.34      1.14 o
   3  12   4        2.13        1.71      1.00 o
   4  12   4       25.79       20.82      1.95 o
   5  12   4        3.28        2.08      1.34 o
   6  12   4        7.36        5.33      1.83 o
   7  12   4        2.67        2.35      2.33 o
  -7  13   4        0.33       -0.64      1.98 o
  -6  13   4       22.45       25.06      3.48 o
  -5  13   4        2.95        3.23      2.20 o
  -4  13   4        6.64        7.60      1.62 o
  -3  13   4      125.90      121.73      4.19 o
  -2  13   4      302.34      334.12     10.68 o
  -1  13   4      286.58      293.25      4.98 o
   0  13   4      300.86      317.53      4.48 o
   1  13   4      534.30      554.55      7.21 o
   2  13   4      198.46      207.35      4.95 o
   3  13   4       86.38       83.40      3.19 o
   4  13   4       90.10       89.76      3.96 o
   5  13   4        9.63        9.38      1.62 o
   6  13   4        0.01        1.14      1.65 o
   7  13   4        7.25       16.83      3.12 o
  -7  14   4        3.70        5.19      2.39 o
  -6  14   4       21.35       26.58      2.29 o
  -5  14   4      367.56      383.49     10.56 o
  -4  14   4        3.11        3.76      1.40 o
  -3  14   4       11.09       10.17      1.58 o
  -2  14   4      119.32       38.45      5.25 o
  -1  14   4      292.14      336.99      8.04 o
   0  14   4        0.67        1.76      0.58 o
   1  14   4      527.22      534.82      8.08 o
   2  14   4        4.39        3.62      1.09 o
   3  14   4        0.03       -0.09      0.98 o
   4  14   4       29.70       33.14      2.46 o
   5  14   4        1.50        0.19      1.31 o
   6  14   4        0.96       -1.17      1.73 o
   7  14   4        2.52        2.34      2.49 o
  -7  15   4        0.02       -1.43      1.43 o
  -6  15   4        0.04        2.65      1.43 o
  -5  15   4       23.17       30.44      4.17 o
  -4  15   4      476.10      496.67     12.12 o
  -3  15   4       80.68       94.30      3.92 o
  -2  15   4       29.97       25.13     10.71 o
  -1  15   4        0.97        0.36      0.58 o
   0  15   4      598.55      599.85      7.76 o
   1  15   4       91.34       91.14      2.31 o
   2  15   4      170.08      167.76      4.45 o
   3  15   4       20.32       16.78      1.75 o
   4  15   4       23.67       22.61      2.75 o
   5  15   4        5.79        3.85      1.54 o
   6  15   4       16.33       24.24      3.25 o
  -7  16   4        0.17       -0.40      1.54 o
  -6  16   4       11.54       10.76      2.01 o
  -5  16   4        0.01       -1.09      1.31 o
  -4  16   4        9.38        9.98      3.03 o
  -3  16   4      140.20      129.52      4.70 o
  -2  16   4        2.05        1.44      1.07 o
  -1  16   4       83.17       89.29      3.94 o
   0  16   4      207.13      211.84      3.65 o
   1  16   4      254.27      251.37      4.53 o
   2  16   4        7.91        6.88      1.40 o
   3  16   4       58.87       47.13      2.78 o
   4  16   4        5.37        2.87      1.37 o
   5  16   4        0.06       -1.21      1.33 o
   6  16   4       23.54       27.69      3.08 o
  -7  17   4        1.12        0.76      1.74 o
  -6  17   4        2.79        1.76      2.71 o
  -5  17   4       21.12       17.97      2.28 o
  -4  17   4        0.33       -0.84      1.33 o
  -3  17   4       40.79       34.87      2.76 o
  -2  17   4       67.05       78.68      5.33 o
  -1  17   4       12.20       16.22      1.23 o
   0  17   4       36.77       32.78      1.43 o
   1  17   4      595.10      583.18      8.90 o
   2  17   4      180.14      184.29      4.90 o
   3  17   4       79.39       60.65      4.38 o
   4  17   4       26.65       24.44      2.28 o
   5  17   4        1.98        1.51      1.49 o
   6  17   4        2.75        0.26      2.03 o
  -7  18   4        1.74        2.20      2.70 o
  -6  18   4       11.44        8.97      2.61 o
  -5  18   4       12.62       12.88      2.12 o
  -4  18   4        1.05       -1.29      1.48 o
  -3  18   4       36.09       34.23      2.85 o
  -2  18   4       92.49      102.94      4.24 o
  -1  18   4       23.34       24.24      1.41 o
   0  18   4        0.94       -0.03      0.76 o
   1  18   4        0.04        1.03      1.11 o
   2  18   4      639.55      665.97     12.43 o
   3  18   4       17.93       16.13      2.72 o
   4  18   4        5.13        4.25      1.99 o
   5  18   4        0.01       -0.62      1.79 o
   6  18   4        1.47        3.89      2.16 o
  -7  19   4        0.01        0.45      1.92 o
  -6  19   4        1.90        0.69      1.68 o
  -5  19   4        0.33        1.05      1.61 o
  -4  19   4        4.08        4.60      1.67 o
  -3  19   4       10.61        8.75      1.79 o
  -2  19   4        3.46        3.22      1.56 o
  -1  19   4       29.71       32.27      2.46 o
   0  19   4      134.11      137.68      3.42 o
   1  19   4      221.04      246.30      4.98 o
   2  19   4       93.55       89.25      3.67 o
   3  19   4       12.64       12.79      1.80 o
   4  19   4       11.73       10.92      2.13 o
   5  19   4        0.56        0.17      1.59 o
   6  19   4        4.25       10.95      2.55 o
  -7  20   4        8.85        7.89      2.29 o
  -6  20   4        0.01       -0.05      1.76 o
  -5  20   4        6.17        3.59      1.88 o
  -4  20   4        6.28        3.62      1.73 o
  -3  20   4        1.58        1.37      1.44 o
  -2  20   4        3.44        4.19      1.30 o
  -1  20   4       51.33       53.38      4.47 o
   0  20   4        0.43        0.63      0.95 o
   1  20   4       39.74       37.22      2.10 o
   2  20   4        1.97        0.64      1.27 o
   3  20   4        3.18        3.42      1.57 o
   4  20   4       34.19       29.94      2.59 o
   5  20   4        1.63        1.25      1.85 o
   6  20   4        4.60        4.49      2.20 o
  -6  21   4        0.73        1.20      1.92 o
  -5  21   4        0.23        0.15      1.66 o
  -4  21   4        2.12        0.00      1.47 o
  -3  21   4        0.11        1.84      1.50 o
  -2  21   4       24.46       19.65      3.01 o
  -1  21   4       52.92       47.29      2.80 o
   0  21   4        5.31        3.47      1.11 o
   1  21   4      362.45      336.53      8.42 o
   2  21   4        0.01       -0.72      1.38 o
   3  21   4        1.06        0.76      1.30 o
   4  21   4        6.65        8.70      1.89 o
   5  21   4        0.01        0.01      1.96 o
   6  21   4        0.14       -2.09      2.09 o
  -6  22   4        3.17        2.22      2.17 o
  -5  22   4        8.11        7.96      2.21 o
  -4  22   4        0.00        0.15      1.65 o
  -3  22   4        0.54        0.56      1.65 o
  -2  22   4       60.01       61.15      3.30 o
  -1  22   4       61.04       71.34      4.01 o
   0  22   4       95.45      100.47      3.17 o
   1  22   4       48.20       42.00      3.08 o
   2  22   4        1.03        0.15      1.51 o
   3  22   4        1.46        1.12      1.59 o
   4  22   4        8.96       10.80      1.99 o
   5  22   4        1.34        1.42      1.99 o
  -6  23   4        3.37        3.17      2.30 o
  -5  23   4        5.35        5.18      2.21 o
  -4  23   4       46.74       48.72      3.92 o
  -3  23   4       72.98       79.98      4.94 o
  -2  23   4      283.40      279.79      8.88 o
  -1  23   4        1.19        2.36      2.19 o
   0  23   4      218.37      227.41      4.99 o
   1  23   4      123.46      121.49      6.76 o
   2  23   4       38.60       42.48      3.28 o
   3  23   4        0.14        0.38      1.61 o
   4  23   4        1.28        0.38      1.82 o
   5  23   4        6.99        9.17      2.49 o
  -6  24   4        0.24       -1.88      2.18 o
  -5  24   4       48.09       53.12      4.29 o
  -4  24   4        1.29        0.82      1.81 o
  -3  24   4       33.04       45.96      6.73 o
  -2  24   4       13.69       21.21      2.77 o
  -1  24   4      158.30      156.47     12.02 o
   0  24   4       30.83       31.44      3.19 o
   1  24   4      111.95      114.06      4.83 o
   2  24   4       69.50       77.15      4.55 o
   3  24   4       12.37        6.96      2.03 o
   4  24   4        3.18        3.11      2.41 o
   5  24   4        2.66       -0.46      2.48 o
  -6  25   4        1.73        2.83      2.37 o
  -5  25   4       14.24       18.42      2.99 o
  -4  25   4        0.47        2.58      2.03 o
  -3  25   4       28.91       29.98      4.25 o
  -2  25   4        6.70        7.27      2.04 o
  -1  25   4        5.56        6.08      1.84 o
   0  25   4       31.20       33.26      4.31 o
   1  25   4        7.26        6.26      1.95 o
   2  25   4       15.12       15.08      2.42 o
   3  25   4       40.45       56.76      3.97 o
   4  25   4        3.57        2.33      2.43 o
   5  25   4        5.63        3.76      2.87 o
  -5  26   4        5.64        3.94      2.44 o
  -4  26   4        0.20        3.06      2.15 o
  -3  26   4        0.62        0.59      2.34 o
  -2  26   4        1.10        0.17      2.14 o
  -1  26   4        7.65       10.81      2.78 o
   0  26   4       89.88       96.77      5.30 o
   1  26   4       15.87       13.10      2.44 o
   2  26   4        4.42        3.38      1.92 o
   3  26   4        2.08        0.36      2.04 o
   4  26   4        3.22        0.31      2.29 o
   5  26   4        1.93        6.20      3.02 o
  -5  27   4        1.25       -0.65      2.31 o
  -4  27   4       30.14       32.31      3.76 o
  -3  27   4       17.86       16.06      3.62 o
  -2  27   4        0.35        1.57      2.39 o
  -1  27   4        3.99        6.53      2.03 o
   0  27   4        2.60        5.12      2.36 o
   1  27   4       24.01       29.15      3.02 o
   2  27   4        0.82        2.30      1.98 o
   3  27   4        3.59        4.25      2.20 o
   4  27   4        4.04        3.65      2.79 o
  -5  28   4        1.00        1.33      2.43 o
  -4  28   4        0.82        0.29      2.64 o
  -3  28   4       30.86       33.23      4.70 o
  -2  28   4        0.36        1.73      2.66 o
  -1  28   4        4.66        3.87      1.86 o
   0  28   4        5.57        5.60      1.88 o
   1  28   4        1.01       -0.08      3.66 o
   2  28   4       29.28       28.48      3.18 o
   3  28   4       13.60       12.83      3.90 o
   4  28   4        0.33       -2.23      2.50 o
  -5  29   4        0.77       -0.23      2.92 o
  -4  29   4        3.44        1.86      2.76 o
  -3  29   4       15.39       14.39      3.78 o
  -2  29   4        1.72        0.06      2.63 o
  -1  29   4        0.01       -1.65      1.65 o
   0  29   4        0.00        1.93      4.26 o
   1  29   4        1.25       -1.71      3.69 o
   2  29   4       15.29       16.79      2.88 o
   3  29   4       11.70       10.54      3.16 o
   4  29   4        4.11        8.34      3.13 o
  -4  30   4        3.20        2.47      3.07 o
  -3  30   4        5.41        5.42      3.20 o
  -2  30   4        1.57        3.18      3.22 o
  -1  30   4       10.84        6.97      2.35 o
   0  30   4       21.95       26.72      6.46 o
   1  30   4       21.98       21.78      5.81 o
   2  30   4        3.47        5.81      2.43 o
   3  30   4        3.20        0.59      2.57 o
  -4  31   4        1.73       -0.82      5.23 o
  -3  31   4        5.90        2.00      3.21 o
  -2  31   4        0.48        0.22      2.95 o
  -1  31   4       11.89        8.13      3.28 o
   0  31   4        0.16       -3.70      3.70 o
   1  31   4        3.62        5.58      4.57 o
   2  31   4        0.13       -2.09      2.85 o
   3  31   4        0.18        1.03      2.75 o
  -3  32   4       19.59       14.49      4.33 o
  -2  32   4       20.12       24.16      4.81 o
  -1  32   4        1.01       -2.08      2.08 o
   0  32   4       71.43       87.91     11.13 o
   1  32   4       20.87       17.23      6.11 o
   3  32   4        2.26        6.39      3.22 o
  -3  33   4        4.94        8.76      3.82 o
  -2  33   4       10.72       15.62      3.85 o
  -1  33   4        3.86        6.36      2.53 o
   0  33   4        1.87        0.79      4.88 o
   1  33   4        0.00       -0.78      4.42 o
  -2  34   4        1.74        4.18      2.41 o
  -1  34   4        7.58        2.83      4.92 o
   0  34   4        6.98        5.98      5.27 o
   1  34   4        3.02       -0.76      4.64 o
  -1  35   4        3.47        3.77      5.42 o
   0  35   4        4.49       10.46      6.17 o
  -8   1   5        0.86       -0.42      2.09 o
  -7   1   5        2.50        1.73      1.60 o
  -5   1   5        7.57       10.12      3.16 o
  -4   1   5      145.84      156.60      5.50 o
  -3   1   5      103.17       99.01      2.17 o
  -2   1   5     1607.44     1613.59     39.23 o
  -1   1   5       99.45      113.48      2.17 o
   0   1   5       22.19       20.02      0.84 o
   1   1   5      870.64      875.31     11.17 o
   2   1   5      128.42      133.35      3.86 o
   3   1   5      153.60      142.54      7.83 o
   4   1   5      134.12      130.14      4.46 o
   5   1   5        1.15        0.14      1.34 o
   6   1   5        2.46        1.70      1.60 o
   7   1   5        0.45       -0.15      1.89 o
  -8   2   5        0.69        0.93      2.16 o
  -7   2   5       10.50       12.47      2.43 o
  -6   2   5       11.52       15.44      2.25 o
  -5   2   5       84.89       89.23      6.28 o
  -4   2   5        2.57        2.21      0.71 o
  -3   2   5      124.83      133.18      2.53 o
  -2   2   5        0.01       -0.65      0.65 o
  -1   2   5        4.92        7.29      0.59 o
   0   2   5      394.15      413.39      6.38 o
   1   2   5      485.42      545.65      7.29 o
   2   2   5        0.85        0.40      0.93 o
   3   2   5      205.66      209.81      6.30 o
   4   2   5       12.71       12.64      2.70 o
   5   2   5        2.04        0.93      1.34 o
   6   2   5        0.48        2.53      1.61 o
   7   2   5        0.27       -0.53      1.80 o
  -8   3   5        0.31        0.25      2.47 o
  -7   3   5       12.73       12.36      2.76 o
  -6   3   5       21.88       21.77      2.69 o
  -5   3   5       17.92       23.01      2.16 o
  -4   3   5      213.52      202.21      4.69 o
  -3   3   5       69.94       74.38      1.72 o
  -2   3   5       98.13       95.21      2.41 o
  -1   3   5      371.08      402.42      6.79 o
   0   3   5       50.37       38.67      1.23 o
   1   3   5      698.19      764.03      9.88 o
   2   3   5      409.19      431.41      8.86 o
   3   3   5      384.22      384.33      9.75 o
   4   3   5        9.01        9.43      1.68 o
   5   3   5        1.56       -1.20      1.20 o
   6   3   5        0.00        0.53      1.54 o
   7   3   5        1.11       -1.74      1.74 o
  -8   4   5        2.05        8.88      3.02 o
  -7   4   5        0.34        1.73      2.12 o
  -6   4   5        0.00       -0.48      1.21 o
  -5   4   5       68.61       77.99      4.38 o
  -4   4   5      222.21      224.27     13.49 o
  -3   4   5      439.00      446.14      6.82 o
  -2   4   5      387.05      371.34      5.80 o
  -1   4   5       16.05       17.53      0.90 o
   0   4   5       78.50       79.15      1.74 o
   1   4   5       16.78       16.86      0.88 o
   2   4   5      117.65      108.03      3.04 o
   3   4   5      134.25      129.02      4.62 o
   4   4   5        0.00        0.41      1.21 o
   5   4   5        0.40       -0.57      1.34 o
   6   4   5        0.76        2.83      1.62 o
   7   4   5        0.02        1.54      1.91 o
  -8   5   5        0.22       -1.17      2.61 o
  -7   5   5        0.11       -0.41      2.25 o
  -6   5   5        9.00        7.79      1.73 o
  -5   5   5        0.16        1.04      1.44 o
  -4   5   5       32.82       33.70      2.71 o
  -3   5   5      154.12      154.91      2.87 o
  -2   5   5     1591.61     1782.99     27.44 o
  -1   5   5     2025.93     1982.59     27.75 o
   0   5   5       26.70       31.95      1.09 o
   1   5   5       81.59       82.00      2.16 o
   2   5   5      137.93      139.67      3.65 o
   3   5   5       53.26       48.65      2.87 o
   4   5   5      178.81      167.52      5.16 o
   5   5   5       14.91       13.80      2.07 o
   6   5   5        0.01       -0.58      1.51 o
   7   5   5        2.11        3.89      2.11 o
  -8   6   5        0.34        2.06      2.75 o
  -7   6   5        0.30       -1.22      2.16 o
  -6   6   5        9.09        9.33      1.86 o
  -5   6   5        0.00        1.35      1.93 o
  -4   6   5        0.52        0.88      1.30 o
  -3   6   5      707.34      666.29     15.87 o
  -2   6   5     3791.08     3832.49     57.95 o
  -1   6   5     1785.14     1791.87     25.20 o
   0   6   5       82.48      100.57      1.92 o
   1   6   5        8.29        5.41      0.64 o
   2   6   5       71.58       61.16      2.38 o
   3   6   5       24.12       23.15      2.03 o
   4   6   5      159.14      152.61      4.91 o
   5   6   5        9.51        7.35      1.71 o
   6   6   5       20.98       17.97      2.77 o
   7   6   5        4.79        5.93      2.25 o
  -8   7   5        3.92        6.94      3.53 o
  -7   7   5        0.33        0.09      2.40 o
  -6   7   5        0.27       -0.08      1.61 o
  -5   7   5       94.93       97.25      5.58 o
  -4   7   5      105.97      101.01      4.69 o
  -3   7   5       49.66       48.72      2.06 o
  -2   7   5       10.91        9.96      2.27 o
  -1   7   5      256.75      254.40      4.33 o
   0   7   5       81.84       87.61      1.91 o
   1   7   5      203.37      231.00      3.85 o
   2   7   5      287.67      282.91      5.87 o
   3   7   5       56.36       52.42      2.87 o
   4   7   5      174.92      167.52      5.18 o
   5   7   5        4.32        4.92      1.56 o
   6   7   5       17.29       21.02      2.57 o
   7   7   5        6.53        5.41      2.16 o
  -8   8   5        0.04        1.83      3.00 o
  -7   8   5       26.45       30.68      6.60 o
  -6   8   5        5.23        9.04      2.25 o
  -5   8   5       46.28       57.95      7.67 o
  -4   8   5       32.28       35.35      1.50 o
  -3   8   5        0.94        2.32      0.65 o
  -2   8   5       79.30       70.57      2.76 o
  -1   8   5       25.86       33.08      1.52 o
   0   8   5        0.76        1.82      0.50 o
   1   8   5       48.25       40.47      1.78 o
   2   8   5       81.70       80.05      2.82 o
   3   8   5        4.62        4.35      1.23 o
   4   8   5        5.44        5.05      1.52 o
   5   8   5       13.91       15.64      2.13 o
   6   8   5        1.01        1.38      1.74 o
   7   8   5        1.21       -1.56      1.83 o
  -8   9   5        0.00       -2.56      2.88 o
  -7   9   5        1.15        4.03      2.05 o
  -6   9   5       14.96       13.57      4.20 o
  -5   9   5       34.71       36.37      3.50 o
  -4   9   5       56.48       46.13      2.30 o
  -3   9   5        1.18        1.03      0.68 o
  -2   9   5        4.33        3.53      2.30 o
  -1   9   5     1446.00     1370.30     19.61 o
   0   9   5      964.31      932.18     17.63 o
   1   9   5      413.83      429.12      6.54 o
   2   9   5       51.08       54.39      2.80 o
   3   9   5       26.55       29.39      2.28 o
   4   9   5      219.54      195.30      5.75 o
   5   9   5        0.47        0.74      1.38 o
   6   9   5       15.34       23.88      3.02 o
   7   9   5        0.82        1.53      2.16 o
  -8  10   5        0.76        2.75      3.29 o
  -7  10   5        0.29        2.79      2.11 o
  -6  10   5       16.09       19.28      3.02 o
  -5  10   5        5.52        5.45      1.94 o
  -4  10   5       10.29       13.22      2.75 o
  -3  10   5       62.66       60.19      2.71 o
  -2  10   5       31.54       35.23      2.95 o
  -1  10   5        0.07        1.23      0.64 o
   0  10   5      448.28      481.83      7.70 o
   1  10   5        3.77        1.28      0.87 o
   2  10   5        8.45        8.98      1.23 o
   3  10   5       14.05       16.24      1.89 o
   4  10   5       17.50       14.24      1.97 o
   5  10   5        0.06       -0.94      1.31 o
   6  10   5        7.61        9.20      2.10 o
   7  10   5        1.52       -0.45      3.13 o
  -8  11   5        0.19       -0.99      3.25 o
  -7  11   5        1.35        1.75      2.11 o
  -6  11   5       13.35       14.05      2.87 o
  -5  11   5      127.01      120.37      4.00 o
  -4  11   5      197.01      185.76      5.93 o
  -3  11   5       52.79       62.12      2.89 o
  -2  11   5        6.93        8.46      1.12 o
  -1  11   5        1.25        0.33      0.55 o
   0  11   5       62.49       62.68      1.97 o
   1  11   5        0.01        0.58      0.43 o
   2  11   5      107.21      108.17      4.47 o
   3  11   5        1.29        4.15      1.15 o
   4  11   5       25.23       26.70      2.45 o
   5  11   5        0.57       -0.47      1.87 o
   6  11   5        0.57       -0.72      1.69 o
   7  11   5        0.58        1.10      2.14 o
  -7  12   5        0.11       -1.93      1.93 o
  -6  12   5      134.99      146.51     11.06 o
  -5  12   5       27.26       29.06      2.63 o
  -4  12   5       13.29       19.92      1.89 o
  -3  12   5       22.29       21.41      1.91 o
  -2  12   5        4.45        3.76      1.32 o
  -1  12   5       20.09       16.56      1.09 o
   0  12   5      341.03      307.99      4.40 o
   1  12   5        1.28        1.89      0.53 o
   2  12   5       13.10       11.39      1.41 o
   3  12   5        5.40        3.75      1.21 o
   4  12   5      101.74       93.93      4.11 o
   5  12   5        3.07        2.73      1.51 o
   6  12   5       12.55       13.92      2.65 o
  -7  13   5        8.26        9.29      2.61 o
  -6  13   5       11.14       11.14      1.66 o
  -5  13   5       24.66       20.33      1.98 o
  -4  13   5      134.62      132.92      4.55 o
  -3  13   5        0.46        1.40      1.09 o
  -2  13   5      300.73      299.43      9.94 o
  -1  13   5       25.08       24.34      1.37 o
   0  13   5        0.57        2.87      0.60 o
   1  13   5       85.65       84.56      2.23 o
   2  13   5       62.50       59.64      2.86 o
   3  13   5        5.63        6.02      1.32 o
   4  13   5       12.36        6.45      1.52 o
   5  13   5        0.26        2.95      1.59 o
   6  13   5        0.19       -1.66      1.74 o
  -7  14   5        0.86       -0.62      1.40 o
  -6  14   5        4.07        1.96      1.43 o
  -5  14   5       79.14       84.12      5.96 o
  -4  14   5       58.57       62.96      4.84 o
  -3  14   5      258.92      252.39     13.85 o
  -2  14   5      300.21      310.46      8.23 o
  -1  14   5      387.51      414.40      7.48 o
   0  14   5       50.47       45.23      1.84 o
   1  14   5      172.59      157.56      3.29 o
   2  14   5       36.75       36.14      2.29 o
   3  14   5      143.52      123.58      4.06 o
   4  14   5        0.17        0.24      1.22 o
   5  14   5        0.71       -0.64      1.47 o
   6  14   5        2.64        3.14      1.95 o
  -7  15   5        1.30        0.26      1.54 o
  -6  15   5        0.15       -1.32      1.32 o
  -5  15   5      119.32      116.91      6.21 o
  -4  15   5        6.07        3.66      1.74 o
  -3  15   5       43.55       42.72      2.92 o
  -2  15   5       48.09       50.01      3.15 o
  -1  15   5        7.10        7.11      0.87 o
   0  15   5      242.00      261.49      4.27 o
   1  15   5      968.13      897.08     12.88 o
   2  15   5       63.70       56.95      2.87 o
   3  15   5       76.77       67.58      4.02 o
   4  15   5       13.07       13.99      1.88 o
   5  15   5       10.74        8.52      1.96 o
   6  15   5        1.15        0.66      1.83 o
  -7  16   5        7.04        9.01      2.75 o
  -6  16   5        1.00       -0.99      1.47 o
  -5  16   5        1.56        0.68      1.43 o
  -4  16   5       38.21       39.63      3.01 o
  -3  16   5       43.43       46.76      3.15 o
  -2  16   5       11.96        7.91      1.60 o
  -1  16   5       47.51       49.54      2.22 o
   0  16   5       62.41       80.17      2.42 o
   1  16   5       91.06       89.25      2.52 o
   2  16   5        0.02       -0.38      1.08 o
   3  16   5      246.00      240.07      9.62 o
   4  16   5       10.25       11.37      1.84 o
   5  16   5        0.05        0.61      1.49 o
   6  16   5        2.58        8.59      2.30 o
  -7  17   5       11.31       13.46      2.67 o
  -6  17   5        2.31        2.24      2.02 o
  -5  17   5        2.12        1.38      1.44 o
  -4  17   5        6.33        2.79      1.52 o
  -3  17   5      237.42      237.42      7.20 o
  -2  17   5        0.00        1.78      1.24 o
  -1  17   5       13.81       17.39      3.29 o
   0  17   5      318.65      311.32      5.34 o
   1  17   5       44.34       47.94      2.12 o
   2  17   5       73.32       61.08      3.14 o
   3  17   5        0.00       -0.35      1.21 o
   4  17   5        9.30       10.15      1.83 o
   5  17   5        5.85        3.63      1.74 o
   6  17   5        0.01        0.44      2.39 o
  -7  18   5        3.23        6.58      2.19 o
  -6  18   5        9.40        9.15      2.09 o
  -5  18   5        6.83        5.11      1.70 o
  -4  18   5        7.03       10.59      1.92 o
  -3  18   5        1.23        6.11      2.23 o
  -2  18   5       36.66       36.28      6.69 o
  -1  18   5       36.01       38.42      2.38 o
   0  18   5      169.12      171.12      3.60 o
   1  18   5     1332.49     1351.95     20.37 o
   2  18   5       39.25       33.39      2.38 o
   3  18   5        3.62        1.77      1.32 o
   4  18   5       27.70       21.99      2.29 o
   5  18   5        5.41        2.77      1.67 o
   6  18   5        0.10       -2.25      2.25 o
  -7  19   5        0.21        0.75      2.21 o
  -6  19   5        0.75        0.09      1.77 o
  -5  19   5        0.46        3.43      1.69 o
  -4  19   5        9.59       14.13      2.92 o
  -3  19   5       96.48       94.29      4.53 o
  -2  19   5      176.47      176.99      4.99 o
  -1  19   5       10.57       12.41      1.95 o
   0  19   5      170.90      177.02      5.13 o
   1  19   5        0.69        2.53      0.99 o
   2  19   5      128.94      130.47      5.99 o
   3  19   5        0.00        1.39      1.36 o
   4  19   5        0.24        1.10      1.44 o
   5  19   5        0.02       -1.37      1.56 o
   6  19   5        8.42       13.21      3.16 o
  -7  20   5        0.01        0.87      2.16 o
  -6  20   5        1.74        1.13      1.89 o
  -5  20   5        0.11        0.11      1.71 o
  -4  20   5       13.93       16.63      2.44 o
  -3  20   5        0.02        0.68      1.46 o
  -2  20   5      139.54      128.60      4.32 o
  -1  20   5       62.68       73.21      4.64 o
   0  20   5      238.39      243.03      4.68 o
   1  20   5      176.31      192.12      4.66 o
   2  20   5      155.38      157.70      5.57 o
   3  20   5        0.03        0.05      2.01 o
   4  20   5       11.00       13.14      2.07 o
   5  20   5        0.01        0.15      1.69 o
  -6  21   5        1.76        1.84      2.04 o
  -5  21   5        0.18        1.08      1.91 o
  -4  21   5        1.26        1.52      1.72 o
  -3  21   5       64.70       64.63      4.23 o
  -2  21   5       95.06       82.12      3.72 o
  -1  21   5        0.06       -0.56      1.17 o
   0  21   5       26.16       34.25      2.76 o
   1  21   5        1.06       -1.12      1.35 o
   2  21   5       48.36       45.01      3.32 o
   3  21   5        0.37        1.25      1.64 o
   4  21   5       42.11       38.48      3.04 o
   5  21   5        0.72        2.29      2.12 o
  -6  22   5       12.62        9.92      2.59 o
  -5  22   5       15.98       14.77      2.62 o
  -4  22   5       12.20       10.68      2.31 o
  -3  22   5        1.33        1.14      1.68 o
  -2  22   5        5.67        4.60      1.53 o
  -1  22   5       59.96       62.73      3.07 o
   0  22   5      102.57       99.52      3.88 o
   1  22   5       17.43       19.64      2.33 o
   2  22   5        8.35        6.98      1.93 o
   3  22   5       13.52        9.83      2.15 o
   4  22   5        0.00        3.47      1.97 o
   5  22   5        3.75        6.50      2.51 o
  -6  23   5        0.97        0.19      2.22 o
  -5  23   5       10.71       15.18      5.58 o
  -4  23   5        6.62        5.85      3.28 o
  -3  23   5        5.17        3.13      1.88 o
  -2  23   5       29.82       35.49      2.73 o
  -1  23   5       57.46       52.53      4.78 o
   0  23   5       56.69       61.91      3.44 o
   1  23   5       72.58       67.11      3.94 o
   2  23   5       46.53       49.11      3.57 o
   3  23   5        5.65        2.68      1.81 o
   4  23   5        0.48       -1.65      1.65 o
   5  23   5        5.46       10.59      3.02 o
  -6  24   5        1.53        5.01      2.46 o
  -5  24   5        2.24       -0.12      2.02 o
  -4  24   5        2.73        1.40      2.01 o
  -3  24   5       34.92       30.89      3.37 o
  -2  24   5      119.22      115.01      5.37 o
  -1  24   5       10.61       10.37      1.72 o
   0  24   5        0.58        2.74      1.50 o
   1  24   5       52.92       51.01      3.58 o
   2  24   5        8.04        8.01      2.07 o
   3  24   5        5.49        7.92      2.14 o
   4  24   5       11.62       12.12      2.53 o
   5  24   5       30.49       39.28      4.72 o
  -6  25   5        8.13       10.35      3.73 o
  -5  25   5        1.84        1.65      3.40 o
  -4  25   5       11.31       10.58      3.20 o
  -3  25   5        1.16        0.73      1.95 o
  -2  25   5        0.49        0.72      1.76 o
  -1  25   5      156.59      158.68      5.78 o
   0  25   5      101.23       96.69      4.36 o
   1  25   5        0.72        1.26      1.67 o
   2  25   5        0.43        0.07      1.80 o
   3  25   5        0.56        0.79      1.94 o
   4  25   5        1.21        1.43      2.37 o
  -5  26   5        4.23        1.74      2.26 o
  -4  26   5        3.49        2.96      2.14 o
  -3  26   5        0.61        1.70      2.48 o
  -2  26   5       13.46       10.39      3.70 o
  -1  26   5        0.42        2.09      1.71 o
   0  26   5       22.61       29.11      2.84 o
   1  26   5        1.76        1.50      2.47 o
   2  26   5       10.43       11.50      2.33 o
   3  26   5        6.14        6.05      2.31 o
   4  26   5        5.20        4.20      2.85 o
  -5  27   5        0.35        2.01      2.46 o
  -4  27   5        1.32        0.91      3.82 o
  -3  27   5        1.32       -2.28      2.28 o
  -2  27   5        1.75        3.49      2.61 o
  -1  27   5       16.00       23.85      2.72 o
   0  27   5        0.78        1.14      1.70 o
   1  27   5        0.90        5.89      4.20 o
   2  27   5        9.60        9.23      3.54 o
   3  27   5        8.67        8.29      2.48 o
   4  27   5        3.24        3.33      2.91 o
  -5  28   5       10.16        8.55      2.85 o
  -4  28   5        0.27        3.26      2.89 o
  -3  28   5        0.13       -2.30      2.30 o
  -2  28   5        2.97        1.21      2.65 o
  -1  28   5       37.79       40.97      4.86 o
   0  28   5        7.10        6.20      3.01 o
   1  28   5       12.11       12.79      5.05 o
   2  28   5        7.31        6.81      3.26 o
   3  28   5        0.33       -0.24      2.23 o
   4  28   5        0.01        0.84      2.76 o
  -4  29   5       11.93        8.45      3.26 o
  -3  29   5       14.28       11.45      3.59 o
  -2  29   5       42.04       31.90      4.81 o
  -1  29   5        0.96        1.42      1.89 o
   0  29   5        0.04       -0.44      3.85 o
   1  29   5        0.77        0.30      3.51 o
   2  29   5        7.36       -0.78      2.84 o
   3  29   5        5.85        5.47      3.56 o
  -4  30   5        1.26        1.21      2.98 o
  -3  30   5       28.21       24.68      6.30 o
  -2  30   5        2.31       -2.55      2.55 o
  -1  30   5        8.55        9.63      2.25 o
   0  30   5        0.01       -3.57      3.57 o
   1  30   5       18.10       14.92      5.57 o
   2  30   5        0.61       -0.65      3.91 o
   3  30   5        0.23       -2.05      2.73 o
  -4  31   5        6.04        6.78      3.54 o
  -3  31   5        8.23        5.07      3.38 o
  -2  31   5       14.74       16.51      2.82 o
  -1  31   5        4.70        6.66      2.56 o
   0  31   5       15.87       19.80      6.27 o
   1  31   5        0.02       -3.05      3.88 o
   2  31   5       48.01       39.35      7.65 o
   3  31   5       13.29       10.02      4.25 o
  -3  32   5        6.78        4.05      3.68 o
  -2  32   5        3.74        3.20      2.20 o
  -1  32   5        2.19        3.43      2.26 o
   0  32   5        1.05       -1.44      4.38 o
   1  32   5        3.39        6.55      4.99 o
   2  32   5        1.76        3.26      5.14 o
  -2  33   5        1.56        0.88      2.22 o
  -1  33   5        0.28        3.33      2.72 o
   0  33   5        0.10       -4.31      4.31 o
   1  33   5        7.03        9.67      5.40 o
  -2  34   5       19.50       19.74      3.19 o
  -1  34   5       48.44       49.30      9.22 o
   0  34   5       10.68        5.03      5.47 o
   1  34   5        7.90       14.07      6.77 o
  -8   0   6        0.99        0.21      2.04 o
  -7   0   6        3.03        2.34      1.78 o
  -6   0   6       60.78       69.33      4.26 o
  -5   0   6       16.67       15.51      2.01 o
  -4   0   6        9.62        9.73      1.50 o
  -3   0   6      176.48      184.55     12.55 o
  -2   0   6     2102.24     2062.24     70.20 o
  -1   0   6       84.07       71.75      3.72 o
   0   0   6      715.79      729.09     13.40 o
   1   0   6      236.42      231.87      5.27 o
   2   0   6       34.18       35.44      2.25 o
   3   0   6        7.32        3.62      4.64 o
   4   0   6       85.40       82.06      5.87 o
   5   0   6        8.61       10.47      6.15 o
   6   0   6        1.10       -0.59      2.29 o
   7   0   6        5.01        1.23      2.89 o
  -8   1   6        0.00       -1.45      1.45 o
  -7   1   6        0.58        0.03      1.92 o
  -6   1   6       65.27       76.60      4.42 o
  -5   1   6       18.40       17.79      1.49 o
  -4   1   6        4.12        3.01      0.83 o
  -3   1   6       12.01        9.45      1.10 o
  -2   1   6      131.13      133.59      5.13 o
  -1   1   6      296.18      288.84      4.42 o
   0   1   6      100.02       83.65      2.93 o
   1   1   6      266.31      299.98      4.73 o
   2   1   6       89.49       87.60      2.24 o
   3   1   6      149.47      142.89      4.62 o
   4   1   6      199.47      206.55      7.85 o
   5   1   6        0.10       -0.47      1.32 o
   6   1   6        0.99        0.07      1.77 o
   7   1   6        2.63       -0.25      1.98 o
  -8   2   6        0.01       -2.21      2.21 o
  -7   2   6        3.87        0.09      1.95 o
  -6   2   6       29.13       42.41      3.79 o
  -5   2   6       11.97       14.10      1.25 o
  -4   2   6       45.40       42.17      2.13 o
  -3   2   6        6.38       11.55      1.05 o
  -2   2   6       52.88       58.79      1.83 o
  -1   2   6      220.13      191.26      3.19 o
   0   2   6      652.52      639.63      8.43 o
   1   2   6      809.44      794.97     10.40 o
   2   2   6       63.72       67.39      3.03 o
   3   2   6      202.73      195.03      6.47 o
   4   2   6       13.96        6.46      2.66 o
   5   2   6        3.54        3.23      1.52 o
   6   2   6        0.06       -0.27      1.69 o
   7   2   6        0.56        0.08      1.98 o
  -8   3   6        0.04        1.18      2.57 o
  -7   3   6        7.09        8.10      2.49 o
  -6   3   6        0.01        1.37      1.77 o
  -5   3   6        4.33        7.45      1.65 o
  -4   3   6      302.88      325.57      7.67 o
  -3   3   6       29.73       31.64      2.59 o
  -2   3   6        0.32        0.33      0.58 o
  -1   3   6       75.56       71.19      1.82 o
   0   3   6     1843.09     1804.70     22.14 o
   1   3   6      945.88      984.10     12.63 o
   2   3   6      210.45      220.39      6.06 o
   3   3   6     1181.84     1203.66     22.69 o
   4   3   6       19.19       13.84      1.95 o
   5   3   6        0.00        2.21      1.43 o
   6   3   6       26.84       29.03      3.19 o
   7   3   6        0.09        1.81      2.08 o
  -8   4   6        0.39       -2.41      2.47 o
  -7   4   6        0.55        1.69      2.23 o
  -6   4   6        1.04        3.13      1.93 o
  -5   4   6        4.30        3.95      1.54 o
  -4   4   6       14.92       11.42      2.35 o
  -3   4   6      160.65      169.94      4.62 o
  -2   4   6     1143.61     1087.19     22.39 o
  -1   4   6      445.87      434.87      6.82 o
   0   4   6        0.53        1.30      0.58 o
   1   4   6        5.00        3.95      0.71 o
   2   4   6       60.05       54.49      2.97 o
   3   4   6      582.79      569.34     12.09 o
   4   4   6        0.39       -0.11      1.29 o
   5   4   6        0.01        0.74      1.43 o
   6   4   6        5.35        6.11      2.45 o
   7   4   6        0.05        2.66      2.11 o
  -8   5   6        0.82        3.25      2.78 o
  -7   5   6        0.04       -0.08      2.31 o
  -6   5   6        0.01        0.04      1.81 o
  -5   5   6       49.44       47.99     10.16 o
  -4   5   6       41.35       41.11      2.17 o
  -3   5   6       41.30       51.86      2.98 o
  -2   5   6       86.96       80.78      5.10 o
  -1   5   6      629.26      600.69      8.42 o
   0   5   6      132.07      114.60      2.22 o
   1   5   6      289.48      289.52      4.44 o
   2   5   6       42.40       34.81      2.66 o
   3   5   6        3.47        2.27      1.63 o
   4   5   6       77.40       81.00      4.05 o
   5   5   6        5.62        4.93      1.74 o
   6   5   6        0.30        2.50      1.84 o
   7   5   6        1.40        3.07      2.20 o
  -8   6   6        0.00        0.26      2.74 o
  -7   6   6        1.85        0.14      2.39 o
  -6   6   6        0.43        1.20      1.61 o
  -5   6   6       23.81       26.55      2.83 o
  -4   6   6      189.48      197.54      5.38 o
  -3   6   6        0.02        0.05      0.83 o
  -2   6   6       26.08       30.40      1.82 o
  -1   6   6      514.95      506.95      7.26 o
   0   6   6       26.01       19.96      0.93 o
   1   6   6       20.28       23.49      1.11 o
   2   6   6       55.43       51.59      3.17 o
   3   6   6      273.95      273.17      6.96 o
   4   6   6       15.47       14.08      1.96 o
   5   6   6        0.03       -1.26      1.26 o
   6   6   6       15.24       16.39      2.53 o
  -8   7   6        0.30        3.56      3.13 o
  -7   7   6        0.50       -0.93      2.33 o
  -6   7   6        6.11        3.82      3.44 o
  -5   7   6        9.58       12.01      1.27 o
  -4   7   6      238.69      236.25      6.22 o
  -3   7   6      426.51      465.88     13.25 o
  -2   7   6      106.91      107.48      4.08 o
  -1   7   6       63.57       70.77      1.73 o
   0   7   6        0.02        0.04      0.44 o
   1   7   6      165.39      154.32      3.29 o
   2   7   6       25.71       29.56      2.50 o
   3   7   6      108.62      105.37      4.00 o
   4   7   6       11.47        7.42      1.68 o
   5   7   6        2.17        1.16      1.52 o
   6   7   6        3.39        7.18      2.15 o
  -8   8   6        0.02       -0.34      3.01 o
  -7   8   6        0.93       -2.04      2.32 o
  -6   8   6        4.79        3.93      1.84 o
  -5   8   6        0.04        0.46      1.29 o
  -4   8   6       45.44       43.66      1.96 o
  -3   8   6        3.77        6.32      1.48 o
  -2   8   6       91.41       90.13      2.41 o
  -1   8   6        0.04       -0.50      0.50 o
   0   8   6        2.95        2.29      0.54 o
   1   8   6      148.32      143.95      3.16 o
   2   8   6       30.01       26.01      2.09 o
   3   8   6       26.88       27.87      2.37 o
   4   8   6       58.54       56.43      3.46 o
   5   8   6        0.85        1.87      1.52 o
   6   8   6        2.68        0.79      1.87 o
  -8   9   6        2.52        1.16      3.10 o
  -7   9   6        6.29        8.47      3.10 o
  -6   9   6        8.85       10.00      2.51 o
  -5   9   6       52.29       52.41      2.66 o
  -4   9   6      703.70      705.91     15.62 o
  -3   9   6      316.66      336.01      9.02 o
  -2   9   6       71.58       66.53      2.69 o
  -1   9   6       46.82       39.29      1.37 o
   0   9   6        0.43        1.58      0.49 o
   1   9   6        1.09        1.15      0.46 o
   2   9   6        0.04       -0.63      0.97 o
   3   9   6       54.17       47.62      3.03 o
   4   9   6        0.04       -0.08      1.37 o
   5   9   6        3.13        5.99      1.74 o
   6   9   6        9.34        6.85      2.15 o
  -8  10   6        0.00        1.17      3.11 o
  -7  10   6        3.64        5.92      2.97 o
  -6  10   6        3.58        1.74      2.03 o
  -5  10   6       14.06       17.53      3.24 o
  -4  10   6       19.68       28.29      2.15 o
  -3  10   6       43.09       47.40      5.88 o
  -2  10   6      251.10      260.72      6.59 o
  -1  10   6        0.00       -0.18      0.52 o
   0  10   6      205.99      184.38      6.13 o
   1  10   6      226.45      245.53      5.14 o
   2  10   6       32.76       24.41      2.09 o
   3  10   6        5.70        6.44      1.50 o
   4  10   6        0.29       -1.24      1.24 o
   5  10   6       21.38       22.09      2.76 o
   6  10   6       33.95       47.27      3.68 o
  -7  11   6        0.01        1.49      2.01 o
  -6  11   6       44.29       49.09      2.61 o
  -5  11   6       95.83       96.58      3.70 o
  -4  11   6        2.73        3.73      1.27 o
  -3  11   6        5.59        3.26      1.15 o
  -2  11   6        5.09        7.67      1.07 o
  -1  11   6        8.04        7.14      0.82 o
   0  11   6        3.15        1.41      0.58 o
   1  11   6       91.06      104.49      3.12 o
   2  11   6        0.21        1.50      1.09 o
   3  11   6       42.56       42.78      2.95 o
   4  11   6       27.12       25.70      4.47 o
   5  11   6       20.72       21.44      2.59 o
   6  11   6        2.53        1.33      1.88 o
  -7  12   6        9.16        7.42      2.81 o
  -6  12   6       66.19       75.90      4.60 o
  -5  12   6       41.80       37.78      2.57 o
  -4  12   6       70.57       69.15      3.31 o
  -3  12   6        0.37        0.21      1.18 o
  -2  12   6        0.05        0.22      0.82 o
  -1  12   6      307.97      326.05      5.22 o
   0  12   6      124.93      121.63      3.22 o
   1  12   6      437.87      448.79      7.66 o
   2  12   6       78.28       83.75      3.62 o
   3  12   6      490.29      427.08      9.93 o
   4  12   6        0.80        0.73      1.44 o
   5  12   6        3.72        5.94      1.93 o
   6  12   6        0.87        1.45      2.19 o
  -7  13   6        1.88        0.41      1.37 o
  -6  13   6       73.24       71.27      5.28 o
  -5  13   6       14.50       16.59      1.97 o
  -4  13   6       12.75       12.69      2.44 o
  -3  13   6        0.04       -0.44      0.97 o
  -2  13   6        2.79        4.45      1.06 o
  -1  13   6       51.18       57.18      2.33 o
   0  13   6      272.35      274.18      5.64 o
   1  13   6      312.92      308.13      5.95 o
   2  13   6       11.70       11.57      1.70 o
   3  13   6        4.79        5.12      1.59 o
   4  13   6        7.34        5.98      2.86 o
   5  13   6        0.75        1.45      1.74 o
   6  13   6        1.39        2.77      1.97 o
  -7  14   6        6.50        4.71      1.76 o
  -6  14   6        1.77        2.19      1.48 o
  -5  14   6        0.03        1.56      1.34 o
  -4  14   6        5.03        1.40      1.31 o
  -3  14   6       76.70       83.95      3.80 o
  -2  14   6      103.35      118.18      4.47 o
  -1  14   6       88.97       83.38      3.10 o
   0  14   6       42.01       43.65      1.89 o
   1  14   6      640.54      645.81      9.66 o
   2  14   6        2.47        2.36      1.30 o
   3  14   6       60.85       53.25      3.39 o
   4  14   6        0.02        0.37      1.46 o
   5  14   6       15.57       17.57      2.49 o
   6  14   6        4.74        4.12      2.10 o
  -7  15   6       19.09       17.80      2.47 o
  -6  15   6        3.81        5.08      1.75 o
  -5  15   6       13.03       16.76      2.19 o
  -4  15   6      135.29      136.80      5.05 o
  -3  15   6       16.78       17.58      2.09 o
  -2  15   6      105.36      104.81      4.36 o
  -1  15   6      148.74      150.28      4.65 o
   0  15   6      735.86      771.41     11.17 o
   1  15   6       18.64       20.49      1.38 o
   2  15   6       22.26       17.22      1.79 o
   3  15   6        0.11        0.46      1.37 o
   4  15   6        3.18        1.01      1.50 o
   5  15   6        7.77        6.36      2.57 o
   6  15   6        2.18        1.22      2.14 o
  -7  16   6        0.18        0.66      2.46 o
  -6  16   6        0.04        1.87      1.61 o
  -5  16   6        2.61        3.64      3.08 o
  -4  16   6       20.95       25.63      3.60 o
  -3  16   6        1.04        2.26      1.39 o
  -2  16   6       81.61       77.59      3.84 o
  -1  16   6       11.44       11.61      1.35 o
   0  16   6        0.05        1.64      1.00 o
   1  16   6      254.79      263.05      5.29 o
   2  16   6       11.02       13.84      1.74 o
   3  16   6        6.25        1.15      1.26 o
   4  16   6        2.54        1.31      3.33 o
   5  16   6        0.05        1.51      1.76 o
   6  16   6        3.46        7.21      2.39 o
  -7  17   6        0.68       -1.68      1.68 o
  -6  17   6        1.10        2.98      1.80 o
  -5  17   6        0.52       -0.47      1.44 o
  -4  17   6        2.47        3.70      1.56 o
  -3  17   6        7.57        6.24      1.70 o
  -2  17   6       33.61       32.85      2.20 o
  -1  17   6        1.11        0.47      0.97 o
   0  17   6       15.87       22.60      1.49 o
   1  17   6       23.38       27.44      1.68 o
   2  17   6        0.98        0.50      1.38 o
   3  17   6        0.19        0.74      2.09 o
   4  17   6        5.66        3.42      1.76 o
   5  17   6        2.50        2.67      1.98 o
   6  17   6        5.36        6.15      2.46 o
  -7  18   6        1.00        4.16      2.13 o
  -6  18   6        3.11        2.73      1.88 o
  -5  18   6        3.31        4.22      1.86 o
  -4  18   6        4.96        1.21      1.75 o
  -3  18   6       30.58       29.25      4.41 o
  -2  18   6       35.14       34.61      2.31 o
  -1  18   6        2.02       -0.90      0.90 o
   0  18   6      703.79      673.54     10.14 o
   1  18   6        3.86        2.28      1.73 o
   2  18   6        0.12        0.54      1.35 o
   3  18   6        1.20        1.56      1.39 o
   4  18   6        0.39        0.81      1.38 o
   5  18   6        0.01        0.36      1.81 o
  -7  19   6        0.09       -0.57      2.02 o
  -6  19   6        0.55        4.41      2.02 o
  -5  19   6        1.98        2.35      1.93 o
  -4  19   6       26.56       29.33      2.91 o
  -3  19   6        0.36       -1.25      1.36 o
  -2  19   6      170.60      165.82      4.90 o
  -1  19   6        0.03       -0.84      0.95 o
   0  19   6       21.57       20.11      1.54 o
   1  19   6       46.47       47.33      2.32 o
   2  19   6        0.00       -0.03      1.47 o
   3  19   6       44.01       46.03      3.48 o
   4  19   6        0.92        3.74      1.93 o
   5  19   6        3.49        3.25      2.13 o
  -6  20   6        0.78       -1.50      1.89 o
  -5  20   6       15.85       17.92      2.60 o
  -4  20   6        0.10       -1.47      1.53 o
  -3  20   6       23.08       29.77      2.99 o
  -2  20   6        1.52        2.02      1.35 o
  -1  20   6       27.01       20.05      1.91 o
   0  20   6      121.74      118.26      5.83 o
   1  20   6        2.75       -0.33      0.95 o
   2  20   6       49.01       54.78      3.66 o
   3  20   6        4.09        3.04      1.80 o
   4  20   6        0.50        1.38      1.81 o
   5  20   6        0.93       -1.41      1.96 o
  -6  21   6        2.41        1.51      2.13 o
  -5  21   6        0.70       -1.68      1.68 o
  -4  21   6        0.24       -1.21      1.64 o
  -3  21   6        1.89        0.60      1.68 o
  -2  21   6       74.62       72.11      4.50 o
  -1  21   6       14.64       13.52      1.76 o
   0  21   6        4.41        6.81      1.42 o
   1  21   6        0.05       -0.09      1.53 o
   2  21   6        5.88        9.19      2.02 o
   3  21   6        4.86        4.23      1.82 o
   4  21   6       23.34       18.79      2.79 o
   5  21   6       13.01       24.47      3.64 o
  -6  22   6        0.87        0.52      3.69 o
  -5  22   6        3.04        2.67      2.02 o
  -4  22   6        0.03       -0.19      1.71 o
  -3  22   6       73.57       68.34      7.14 o
  -2  22   6        0.00       -0.74      1.38 o
  -1  22   6       72.71       76.74      3.47 o
   0  22   6       23.94       24.45      2.90 o
   1  22   6       24.09       29.69      2.77 o
   2  22   6       34.45       43.00      3.77 o
   3  22   6       23.89       25.73      2.91 o
   4  22   6        4.92       10.51      2.41 o
   5  22   6       17.55       24.69      3.77 o
  -6  23   6        0.53       -1.92      2.13 o
  -5  23   6        0.04        1.18      2.03 o
  -4  23   6        5.69        3.80      2.01 o
  -3  23   6       12.20        7.32      2.94 o
  -2  23   6        0.73       -0.32      2.09 o
  -1  23   6        2.55        5.40      2.10 o
   0  23   6        0.54        3.85      2.16 o
   1  23   6        5.77        4.77      1.79 o
   2  23   6       25.25       25.43      2.82 o
   3  23   6        4.95        2.78      1.96 o
   4  23   6        2.81        2.48      2.12 o
   5  23   6        0.41        5.57      3.53 o
  -6  24   6        0.43       -2.21      2.21 o
  -5  24   6       19.08       20.41      3.18 o
  -4  24   6        5.56        1.97      2.03 o
  -3  24   6        9.13       10.44      2.39 o
  -2  24   6        0.66        1.75      1.87 o
  -1  24   6        0.15        0.98      1.44 o
   0  24   6       33.45       40.86      5.72 o
   1  24   6        2.28        1.37      5.93 o
   2  24   6        0.37       -0.01      1.82 o
   3  24   6       11.41       11.70      2.87 o
   4  24   6       11.76        8.91      2.54 o
  -5  25   6        0.26        0.53      2.11 o
  -4  25   6        1.28       -0.47      2.03 o
  -3  25   6        6.26        6.98      2.93 o
  -2  25   6        1.01       -0.75      1.83 o
  -1  25   6       89.46       89.11      5.07 o
   0  25   6      130.10      150.09      8.31 o
   1  25   6        0.96        1.95      3.15 o
   2  25   6       12.67       13.48      2.48 o
   3  25   6        0.06       -1.47      1.92 o
   4  25   6       17.93       24.10      3.21 o
  -5  26   6        0.67        0.59      2.35 o
  -4  26   6        0.04       -2.08      3.27 o
  -3  26   6       16.83       18.54      3.88 o
  -2  26   6        0.34        3.91      2.07 o
  -1  26   6        1.64        0.45      1.77 o
   0  26   6        3.59        0.84      2.31 o
   1  26   6       17.21       21.58      5.70 o
   2  26   6        4.28        5.52      2.23 o
   3  26   6       16.83       20.24      3.04 o
   4  26   6        0.62        1.32      2.38 o
  -5  27   6        0.86        0.38      2.30 o
  -4  27   6        6.22        4.99      3.45 o
  -3  27   6       12.31       14.62      3.92 o
  -2  27   6        0.87        1.59      2.07 o
  -1  27   6       63.77       77.98      4.44 o
   0  27   6        0.02       -0.88      1.76 o
   1  27   6       11.16       13.27      4.93 o
   2  27   6       13.13       20.41      4.84 o
   3  27   6       16.55       18.61      2.99 o
   4  27   6        0.10       -2.19      3.15 o
  -4  28   6       10.06       15.26      3.88 o
  -3  28   6        2.59        1.12      2.87 o
  -2  28   6        2.13        0.73      1.67 o
  -1  28   6       20.76       24.70      2.85 o
   0  28   6        1.35       -1.69      1.69 o
   1  28   6       31.35       37.25      7.31 o
   2  28   6       26.72       21.28      6.03 o
   3  28   6        0.28        1.34      2.28 o
  -4  29   6        5.27        5.70      3.28 o
  -3  29   6       42.09       53.50      8.78 o
  -2  29   6       13.18       13.57      2.90 o
  -1  29   6       17.82       22.14      2.81 o
   0  29   6        6.99        5.22      4.84 o
   1  29   6        7.54        9.11      4.97 o
   2  29   6        0.17        6.77      4.97 o
   3  29   6        6.01        3.21      2.49 o
  -4  30   6        2.84       -1.67      2.96 o
  -3  30   6        4.79        5.77      3.38 o
  -2  30   6        1.84       -1.38      2.21 o
  -1  30   6        8.64        7.97      2.62 o
   0  30   6        1.33       -0.01      4.05 o
   1  30   6       15.62       13.96      5.55 o
   2  30   6        3.61        0.68      4.48 o
  -3  31   6        0.02       -1.83      4.60 o
  -2  31   6       18.93       18.87      4.57 o
  -1  31   6        1.10        2.92      2.50 o
   0  31   6       13.82       14.29      6.09 o
   1  31   6        0.47        4.63      4.85 o
   2  31   6        0.02       -3.98      4.48 o
  -3  32   6        0.14       -3.43      3.43 o
  -2  32   6        8.27        8.88      2.67 o
  -1  32   6        4.67        0.26      2.40 o
   0  32   6        2.36        3.16      4.86 o
   1  32   6        3.89        1.35      4.85 o
  -2  33   6       42.71       54.14      6.96 o
  -1  33   6        0.49        2.13      2.57 o
   0  33   6       13.09       19.73      6.88 o
  -8   1   7        0.50        2.24      1.92 o
  -7   1   7        8.99       13.26      1.89 o
  -6   1   7       19.19       21.04      1.98 o
  -5   1   7       16.33       17.48      1.84 o
  -4   1   7        0.03       -0.20      0.88 o
  -2   1   7        0.64        0.10      0.55 o
  -1   1   7       26.40       26.15      1.15 o
   0   1   7       31.79       34.86      1.34 o
   1   1   7      167.87      175.78      3.24 o
   2   1   7       56.20       48.88      1.85 o
   3   1   7      337.68      355.03      8.59 o
   4   1   7       62.78       65.93      3.83 o
   5   1   7        4.85        6.40      1.86 o
   6   1   7        1.48        1.70      1.87 o
  -8   2   7        0.31       -0.94      1.48 o
  -7   2   7        8.39       10.17      2.53 o
  -6   2   7        0.37        1.22      1.17 o
  -5   2   7       25.18       27.51      2.15 o
  -4   2   7       91.81       93.12      3.31 o
  -2   2   7      122.03      130.49      2.74 o
  -1   2   7        0.06       -0.59      0.59 o
   0   2   7      287.54      308.94      4.67 o
   1   2   7      139.78      129.76      2.61 o
   2   2   7       79.20       76.39      2.89 o
   3   2   7      173.23      193.20      5.75 o
   4   2   7       11.36       10.67      1.96 o
   5   2   7        1.26       -0.19      1.57 o
   6   2   7        0.26       -1.03      1.72 o
  -8   3   7        2.00        3.46      1.64 o
  -7   3   7        3.34        4.24      1.48 o
  -6   3   7       10.16        7.61      2.06 o
  -5   3   7       86.70      100.44      3.95 o
  -4   3   7       93.18      101.31      3.51 o
  -3   3   7       18.48       16.69      2.24 o
  -2   3   7      331.24      346.94      7.02 o
  -1   3   7        3.18        4.11      0.65 o
   0   3   7      334.86      333.77      4.98 o
   1   3   7        0.02       -0.21      0.58 o
   2   3   7      103.69       93.07      2.52 o
   3   3   7        0.99       -0.16      1.30 o
   4   3   7       81.14       77.80      4.80 o
   5   3   7        0.01        0.35      1.53 o
   6   3   7       13.30       13.16      4.26 o
  -8   4   7        2.23        2.64      2.75 o
  -7   4   7        0.15       -1.16      2.14 o
  -6   4   7        0.02       -0.12      1.66 o
  -5   4   7        0.14       -1.02      1.02 o
  -4   4   7      137.83      133.07     10.02 o
  -3   4   7       10.86       11.10      1.33 o
  -2   4   7       13.85       10.51      1.18 o
  -1   4   7      160.05      172.71      2.94 o
   0   4   7       59.05       66.97      1.78 o
   1   4   7        3.19        2.58      0.65 o
   2   4   7       94.43       96.98      3.21 o
   3   4   7        1.80        1.51      1.41 o
   4   4   7       19.24       21.57      2.41 o
   5   4   7        0.00       -0.11      1.60 o
   6   4   7       22.26       28.25      3.12 o
  -8   5   7        2.10       -0.63      2.56 o
  -7   5   7        0.01       -0.31      2.21 o
  -6   5   7       25.71       26.10      2.11 o
  -5   5   7       15.68       21.47      1.85 o
  -4   5   7       87.41       80.46      4.36 o
  -3   5   7      368.70      368.20     10.77 o
  -2   5   7      120.61      116.94      3.20 o
  -1   5   7      287.94      291.13      4.38 o
   0   5   7      407.87      402.56      5.82 o
   1   5   7      377.32      382.87      6.17 o
   2   5   7      279.97      269.48      5.05 o
   3   5   7       48.57       45.40      3.07 o
   4   5   7        0.82       -0.28      1.38 o
   5   5   7        2.11        2.30      1.73 o
   6   5   7        2.70        2.05      1.93 o
  -8   6   7        0.33       -1.06      2.60 o
  -7   6   7        0.25        1.03      2.50 o
  -6   6   7        1.41        1.28      1.82 o
  -5   6   7       18.79       17.01      1.72 o
  -4   6   7      195.44      198.51      5.66 o
  -3   6   7      311.97      359.74     11.17 o
  -2   6   7       74.91       76.83      2.17 o
  -1   6   7      104.47      106.83      2.36 o
   0   6   7        2.99        3.25      0.72 o
   1   6   7       58.01       60.59      2.06 o
   2   6   7      127.69      125.33      3.31 o
   3   6   7       65.44       51.30      3.29 o
   4   6   7        0.16       -0.37      1.35 o
   5   6   7        0.52       -0.89      1.45 o
   6   6   7        0.94        0.17      1.93 o
  -8   7   7        0.03        1.61      2.85 o
  -7   7   7        4.92        3.99      2.72 o
  -6   7   7        0.59        0.83      1.51 o
  -5   7   7       28.65       31.65      2.82 o
  -4   7   7       16.79       17.24      1.47 o
  -3   7   7       28.65       28.01      2.15 o
  -2   7   7      140.38      135.20      3.60 o
  -1   7   7      566.43      555.45      8.07 o
   0   7   7      194.78      216.48      3.96 o
   1   7   7      435.10      454.53      7.72 o
   2   7   7       26.00       29.98      2.34 o
   3   7   7      466.30      435.25     10.10 o
   4   7   7        0.50       -0.42      1.39 o
   5   7   7        0.13       -1.37      1.60 o
   6   7   7        3.73        6.85      2.23 o
  -7   8   7        0.00       -0.64      1.30 o
  -6   8   7        3.86        3.26      1.77 o
  -5   8   7      124.85      120.85      3.44 o
  -4   8   7        0.00       -0.22      1.06 o
  -3   8   7        0.70        1.50      1.07 o
  -2   8   7      109.37      117.92      3.96 o
  -1   8   7       51.76       49.91      1.77 o
   0   8   7       10.52       10.94      1.00 o
   1   8   7        0.74       -0.47      0.58 o
   2   8   7        0.56       -0.08      1.11 o
   3   8   7        6.12        3.65      1.63 o
   4   8   7       11.90       11.71      2.03 o
   5   8   7       20.11       25.44      2.85 o
   6   8   7        0.70        0.42      1.91 o
  -7   9   7       12.76       13.74      2.40 o
  -6   9   7        0.26       -0.88      0.88 o
  -5   9   7        0.00        1.74      1.38 o
  -4   9   7      104.83      105.87      3.93 o
  -3   9   7        0.03       -0.30      0.98 o
  -2   9   7      148.13      156.42      4.05 o
  -1   9   7       10.06        8.70      0.91 o
   0   9   7      169.07      162.64      3.29 o
   1   9   7      364.75      370.18      6.59 o
   2   9   7        2.57        0.31      1.14 o
   3   9   7       23.27       27.30      2.52 o
   4   9   7        3.52        3.98      1.65 o
   5   9   7       34.83       40.76      3.40 o
   6   9   7        0.22        0.55      1.85 o
  -7  10   7       33.23       38.32      2.94 o
  -6  10   7        7.74        5.21      1.46 o
  -5  10   7        1.23        1.78      1.23 o
  -4  10   7       14.27       17.34      3.26 o
  -3  10   7        0.41        0.10      1.30 o
  -2  10   7       41.13       34.23      1.95 o
  -1  10   7       81.65       88.95      2.63 o
   0  10   7       27.49       21.66      1.29 o
   1  10   7        7.89       11.49      1.21 o
   2  10   7       44.07       56.01      3.22 o
   3  10   7      192.26      181.23      5.66 o
   4  10   7        0.51        1.73      1.54 o
   5  10   7       13.40       15.74      2.88 o
   6  10   7        1.21       -0.65      1.97 o
  -7  11   7       25.19       25.84      2.88 o
  -6  11   7        2.27        5.55      1.92 o
  -5  11   7        1.57        0.20      1.19 o
  -4  11   7        1.66        1.04      1.38 o
  -3  11   7        0.06        0.22      1.12 o
  -2  11   7        1.69        3.42      1.93 o
  -1  11   7      701.75      732.61     12.41 o
   0  11   7        1.93        1.13      0.74 o
   1  11   7       29.15       30.83      1.71 o
   2  11   7       11.96       14.93      1.93 o
   3  11   7       25.26       25.77      2.53 o
   4  11   7       16.62       16.77      2.23 o
   5  11   7        3.54        5.05      1.91 o
   6  11   7        2.06        0.56      2.06 o
  -7  12   7        3.78        4.96      2.00 o
  -6  12   7       47.49       49.42      3.03 o
  -5  12   7        4.92        4.30      1.50 o
  -4  12   7       16.44       10.22      1.96 o
  -3  12   7        0.64        0.90      1.11 o
  -2  12   7       54.47       46.64      3.22 o
  -1  12   7       11.61       14.58      1.33 o
   0  12   7      571.33      583.85      8.18 o
   1  12   7       58.74       62.79      2.87 o
   2  12   7        5.01        2.04      1.33 o
   3  12   7        3.13        4.22      1.62 o
   4  12   7        0.54       -0.49      1.45 o
   5  12   7        5.66        5.50      1.99 o
   6  12   7        0.02       -0.61      2.25 o
  -7  13   7        0.01       -0.28      1.62 o
  -6  13   7        7.50        5.07      3.06 o
  -5  13   7       45.45       51.53      3.30 o
  -4  13   7        0.47        1.82      1.92 o
  -3  13   7       35.18       31.00      3.43 o
  -2  13   7       43.81       40.16      2.28 o
  -1  13   7      133.09      139.07      3.56 o
   0  13   7      214.44      193.30      3.59 o
   1  13   7      113.43      109.94      2.95 o
   2  13   7        4.42        2.31      1.40 o
   3  13   7       19.00       23.97      2.79 o
   4  13   7        7.48        3.96      1.73 o
   5  13   7        9.54       11.24      3.76 o
   6  13   7       10.87       14.22      2.77 o
  -7  14   7        0.01        0.06      1.78 o
  -6  14   7        4.09        2.80      1.83 o
  -5  14   7       19.00       19.10      2.23 o
  -4  14   7        4.98        2.10      1.48 o
  -3  14   7        0.45       -1.09      1.17 o
  -2  14   7       77.77       80.65      3.10 o
  -1  14   7       26.10       28.29      1.78 o
   0  14   7      401.84      414.13      7.25 o
   1  14   7       19.52       13.44      1.29 o
   2  14   7       19.08       14.69      2.08 o
   3  14   7        3.42       -0.20      1.45 o
   4  14   7        0.24        0.14      1.56 o
   5  14   7       10.44       15.95      2.91 o
   6  14   7        0.03       -0.10      2.20 o
  -7  15   7        0.29       -0.88      1.78 o
  -6  15   7        9.15        7.92      1.95 o
  -5  15   7        8.64        8.27      1.87 o
  -4  15   7        3.40        1.22      1.37 o
  -3  15   7       60.18       62.20      3.76 o
  -2  15   7      130.16      141.62      4.25 o
  -1  15   7        1.31        0.41      0.99 o
   0  15   7      386.05      388.00      6.94 o
   1  15   7       17.93       17.26      1.49 o
   2  15   7       92.65       71.08      4.44 o
   3  15   7        0.49        0.78      1.49 o
   4  15   7        0.00       -1.51      1.51 o
   5  15   7        2.76        2.91      1.98 o
  -7  16   7        0.03       -1.06      1.83 o
  -6  16   7       17.41       17.39      2.48 o
  -5  16   7        2.41        2.00      1.60 o
  -4  16   7        0.11        2.75      1.56 o
  -3  16   7      103.79      100.40      4.61 o
  -2  16   7       21.15       21.56      2.18 o
  -1  16   7      214.97      227.86      5.14 o
   0  16   7       84.85       79.81      2.99 o
   1  16   7       68.02       72.63      2.82 o
   2  16   7       48.70       45.33      3.64 o
   3  16   7        8.34        4.70      1.72 o
   4  16   7       13.15       13.09      2.89 o
   5  16   7        4.20        5.28      2.19 o
  -7  17   7        0.37        0.40      1.97 o
  -6  17   7       10.15        8.55      2.19 o
  -5  17   7        5.16        0.15      1.67 o
  -4  17   7       49.09       48.82      3.60 o
  -3  17   7        0.25        2.91      1.62 o
  -2  17   7       47.65       48.52      2.78 o
  -1  17   7       29.35       25.92      2.22 o
   0  17   7      145.37      154.01      4.45 o
   1  17   7      151.53      155.39      5.17 o
   2  17   7        2.77        3.69      1.84 o
   3  17   7        5.27        4.19      1.96 o
   4  17   7        1.36        2.67      1.84 o
   5  17   7        0.09        0.19      1.98 o
  -6  18   7        1.41        0.84      1.81 o
  -5  18   7        0.85        0.75      1.67 o
  -4  18   7       49.51       42.77      6.57 o
  -3  18   7       41.33       41.27      3.40 o
  -2  18   7       18.74       14.42      1.85 o
  -1  18   7        0.48       -0.81      1.02 o
   0  18   7        0.90        0.83      1.50 o
   1  18   7      153.39      158.64      8.40 o
   2  18   7       15.81        7.68      2.11 o
   3  18   7       17.45       17.58      2.74 o
   4  18   7        0.88        4.17      2.23 o
   5  18   7        0.55       -0.81      2.10 o
  -6  19   7        0.16        0.70      1.89 o
  -5  19   7       10.10        3.65      1.94 o
  -4  19   7       14.81       22.00      4.54 o
  -3  19   7       62.58       68.73      4.33 o
  -2  19   7        0.42        0.03      1.26 o
  -1  19   7       35.94       34.98      2.40 o
   0  19   7        0.48       -0.90      1.22 o
   1  19   7        6.20        7.97      1.41 o
   2  19   7       18.64       17.10      2.67 o
   3  19   7        3.36        3.64      2.05 o
   4  19   7       10.71       10.10      2.75 o
   5  19   7        0.09       -2.10      2.10 o
  -6  20   7        0.45        0.69      2.06 o
  -5  20   7        0.39        0.65      1.76 o
  -4  20   7        9.62        9.67      2.17 o
  -3  20   7      105.07      100.04      5.06 o
  -2  20   7       66.80       66.70      5.20 o
  -1  20   7        0.05       -1.02      1.21 o
   0  20   7        1.99        1.27      1.22 o
   1  20   7       11.03       12.28      4.20 o
   2  20   7       24.89       25.30      3.54 o
   3  20   7       16.24       18.59      2.97 o
   4  20   7        0.29        1.90      2.14 o
   5  20   7        3.35        3.14      2.69 o
  -6  21   7        0.61       -1.93      1.93 o
  -5  21   7        1.50        0.84      1.95 o
  -4  21   7       23.37       26.37      4.16 o
  -3  21   7      165.94      160.11     10.23 o
  -2  21   7       57.14       60.74      3.43 o
  -1  21   7       38.29       39.33      2.67 o
   0  21   7       55.94       56.40      3.00 o
   1  21   7       26.85       32.71      5.56 o
   2  21   7        5.38        5.38      2.12 o
   3  21   7       14.22       10.98      2.67 o
   4  21   7        0.23       -2.10      2.10 o
  -6  22   7        5.84        6.77      2.57 o
  -5  22   7        4.90        3.68      2.16 o
  -4  22   7        0.06        0.91      2.13 o
  -3  22   7        0.05       -0.15      1.75 o
  -2  22   7       91.09       93.55      5.18 o
  -1  22   7       15.82       16.64      1.97 o
   0  22   7        8.03        9.92      1.70 o
   1  22   7        5.07        6.27      3.84 o
   2  22   7        0.25        0.05      1.68 o
   3  22   7       26.04       31.35      3.86 o
   4  22   7        3.30        3.36      2.44 o
  -6  23   7        1.85       -1.45      2.22 o
  -5  23   7        3.35        4.50      2.29 o
  -4  23   7        0.00       -1.69      1.69 o
  -3  23   7        3.49       -0.25      1.92 o
  -2  23   7       30.30       23.64      3.58 o
  -1  23   7        9.64       10.12      1.82 o
   0  23   7        1.49        0.16      1.57 o
   1  23   7       10.21        7.49      3.77 o
   2  23   7        1.37       -0.26      1.74 o
   3  23   7        0.77        2.08      2.31 o
   4  23   7        2.46        4.41      2.71 o
  -5  24   7        2.82        1.89      4.42 o
  -4  24   7        7.55        6.35      2.40 o
  -3  24   7        0.03       -0.50      2.19 o
  -2  24   7       68.24       62.44      4.77 o
  -1  24   7       19.83       21.19      2.62 o
   0  24   7        2.03        3.18      2.90 o
   1  24   7       13.16       10.55      4.38 o
   2  24   7        2.62       -0.64      1.82 o
   3  24   7        6.10        6.83      2.33 o
   4  24   7       22.16       30.55      4.02 o
  -5  25   7        0.79        3.29      3.29 o
  -4  25   7        2.21        2.06      2.20 o
  -3  25   7        8.78        6.96      2.93 o
  -2  25   7       33.60       37.31      2.84 o
  -1  25   7       53.52       49.53      5.38 o
   0  25   7        1.74       -0.61      2.58 o
   1  25   7        8.93        9.61      4.27 o
   2  25   7       10.23        3.46      3.77 o
   3  25   7        7.93        6.71      3.00 o
   4  25   7        1.51        0.49      3.00 o
  -5  26   7        2.34        0.76      2.82 o
  -4  26   7        0.35       -2.42      2.42 o
  -3  26   7        3.49        2.49      2.80 o
  -2  26   7        0.10        0.96      2.60 o
  -1  26   7        0.37        3.21      1.70 o
   0  26   7        0.53        1.85      1.97 o
   1  26   7       25.69       21.42      5.77 o
   2  26   7        4.27        2.73      4.01 o
   3  26   7       10.85        6.18      2.87 o
  -4  27   7        9.13        7.08      3.50 o
  -3  27   7       12.13        3.81      2.89 o
  -2  27   7       64.91       76.44      3.95 o
  -1  27   7       45.34       50.71      7.10 o
   0  27   7        0.76        1.72      2.31 o
   1  27   7        2.64        2.78      4.08 o
   2  27   7        2.22       -1.93      3.70 o
   3  27   7        0.88        0.15      2.32 o
  -4  28   7       10.68        9.64      3.66 o
  -3  28   7        8.28        6.43      3.25 o
  -2  28   7        7.37        6.69      2.64 o
  -1  28   7       34.32       40.85      3.55 o
   0  28   7        8.10        6.53      5.03 o
   1  28   7        0.81       -1.40      3.50 o
   2  28   7        0.25       -1.40      4.13 o
   3  28   7        0.12       -0.22      4.35 o
  -4  29   7        0.81        2.92      3.20 o
  -3  29   7        0.02       -2.82      2.82 o
  -2  29   7        2.64        1.85      2.13 o
  -1  29   7        0.61       -0.82      2.25 o
   0  29   7       18.24       15.71      6.04 o
   1  29   7        0.34        2.18      4.64 o
   2  29   7       19.08       15.17      5.69 o
  -3  30   7        6.23        8.14      3.76 o
  -2  30   7        2.78        3.71      2.30 o
  -1  30   7        2.90        0.57      2.30 o
   0  30   7        2.28       -2.02      4.27 o
   1  30   7       17.33        7.45      5.43 o
   2  30   7        1.27        8.70      5.31 o
  -3  31   7       27.57       37.30      3.91 o
  -2  31   7        9.99       11.96      2.74 o
  -1  31   7        8.50        8.61      2.78 o
   0  31   7        7.77        6.25      5.20 o
   1  31   7        2.05        1.74      4.78 o
  -2  32   7       17.97       20.85      3.27 o
  -1  32   7        0.35        0.70      5.74 o
   0  32   7        2.40        5.27      5.21 o
  -8   0   8        0.22       -0.61      2.34 o
  -7   0   8       22.93       32.19      3.86 o
  -6   0   8       15.62       13.08      2.68 o
  -5   0   8      102.65      107.72      6.24 o
  -4   0   8        1.53        1.01      1.74 o
  -3   0   8        1.42        1.07      1.21 o
  -2   0   8        1.37        1.05      0.89 o
  -1   0   8      677.60      685.44     14.93 o
   0   0   8      235.61      252.81      5.86 o
   1   0   8        2.72        2.97      1.38 o
   2   0   8        1.01        1.41      1.40 o
   3   0   8      109.53      126.61      7.89 o
   4   0   8       64.59       62.54     14.22 o
   5   0   8       22.73       24.13      3.97 o
   6   0   8        5.29        5.94      3.72 o
  -8   1   8        0.57       -0.21      1.65 o
  -7   1   8        1.89        0.95      1.56 o
  -6   1   8        0.58        1.20      3.07 o
  -5   1   8        3.75        3.10      1.94 o
  -4   1   8       21.69       20.67      2.29 o
  -3   1   8        1.91        0.84      0.87 o
  -2   1   8       16.19       16.22      1.02 o
  -1   1   8      458.28      466.36      7.57 o
   0   1   8        9.25       14.62      1.06 o
   1   1   8       34.87       32.18      1.84 o
   2   1   8       18.69       17.82      1.31 o
   3   1   8        3.03        0.62      1.47 o
   4   1   8        8.63        6.13      1.94 o
   5   1   8        6.16        7.74      2.16 o
   6   1   8        4.94        3.91      2.20 o
  -8   2   8        1.12        2.31      1.71 o
  -7   2   8        0.20       -1.22      1.84 o
  -6   2   8        2.75        3.30      2.39 o
  -5   2   8        6.59        8.75      1.69 o
  -4   2   8        2.42        4.79      1.19 o
  -3   2   8        1.22        0.38      0.80 o
  -2   2   8       50.76       53.16      1.83 o
  -1   2   8      127.26      130.25      2.96 o
   0   2   8       80.23       75.53      1.99 o
   1   2   8      181.90      182.10      3.65 o
   2   2   8        4.19        3.28      0.89 o
   3   2   8       23.73       23.53      2.45 o
   4   2   8        2.41        3.05      1.61 o
   5   2   8        6.06        5.10      2.74 o
   6   2   8        4.60        3.23      2.19 o
  -7   3   8        9.26        6.47      1.73 o
  -6   3   8        6.04        4.47      1.80 o
  -5   3   8       42.71       43.23      5.91 o
  -4   3   8        1.87        2.31      1.17 o
  -3   3   8       26.28       17.16      1.49 o
  -2   3   8       42.74       46.70      1.73 o
  -1   3   8      130.51      116.23      2.73 o
   0   3   8       52.90       57.63      1.94 o
   1   3   8        0.10        0.22      0.73 o
   2   3   8        9.50        7.05      1.04 o
   3   3   8       36.50       34.05      2.82 o
   4   3   8       11.66       17.50      2.37 o
   5   3   8        3.01        5.79      2.02 o
   6   3   8        0.89        6.13      2.21 o
  -7   4   8        0.01        0.42      1.47 o
  -6   4   8        9.33       11.24      1.81 o
  -5   4   8       13.43       11.73      1.88 o
  -4   4   8       34.17       40.07      3.06 o
  -3   4   8       19.86       18.05      1.81 o
  -2   4   8       18.10       19.95      1.20 o
  -1   4   8       37.20       41.01      1.70 o
   0   4   8      213.05      204.07      3.80 o
   1   4   8       25.09       28.68      2.22 o
   2   4   8        3.45        3.31      0.94 o
   3   4   8       19.88       16.76      2.14 o
   4   4   8        0.01       -0.55      1.41 o
   5   4   8       13.43       15.51      3.95 o
   6   4   8        1.92       -1.70      1.91 o
  -7   5   8        0.50        0.50      1.45 o
  -6   5   8        0.13        0.22      1.32 o
  -5   5   8        1.39        0.62      1.38 o
  -4   5   8        7.61        5.69      1.11 o
  -3   5   8        7.05        7.11      1.37 o
  -2   5   8      133.32      126.74      2.80 o
  -1   5   8        4.83        5.63      0.80 o
   0   5   8      137.11      145.84      3.07 o
   1   5   8      120.30      130.39      2.98 o
   2   5   8      281.26      292.95      5.54 o
   3   5   8        0.35       -1.27      1.27 o
   4   5   8        0.63        1.19      1.54 o
   5   5   8        5.80        7.44      2.09 o
   6   5   8        0.75        3.45      2.12 o
  -7   6   8        1.30        5.23      2.89 o
  -6   6   8        0.04       -1.34      2.89 o
  -5   6   8        2.98        1.44      1.30 o
  -4   6   8       48.69       46.80      2.87 o
  -3   6   8        7.06        7.51      2.42 o
  -2   6   8       98.95       91.07      2.79 o
  -1   6   8       30.95       28.55      1.36 o
   0   6   8      118.89      107.11      2.57 o
   1   6   8        1.19        0.40      0.78 o
   2   6   8       78.63       81.55      2.55 o
   3   6   8       46.61       41.29      3.07 o
   4   6   8        4.98        4.28      1.72 o
   5   6   8        0.50       -1.49      1.69 o
   6   6   8       13.22       12.98      2.71 o
  -7   7   8        3.80        2.73      1.64 o
  -6   7   8        1.93        3.55      1.70 o
  -5   7   8        8.25       12.08      1.43 o
  -4   7   8       58.12       62.75      6.33 o
  -3   7   8        2.43        2.49      1.27 o
  -2   7   8       15.68       12.86      1.20 o
  -1   7   8      115.18      118.30      2.61 o
   0   7   8       35.24       28.34      1.48 o
   1   7   8       12.64       14.31      1.43 o
   2   7   8        0.06        1.65      1.20 o
   3   7   8       16.56       15.13      2.21 o
   4   7   8        3.32        2.53      2.70 o
   5   7   8        3.03        1.68      1.82 o
   6   7   8        0.19        1.40      2.18 o
  -7   8   8        1.78        2.28      1.29 o
  -6   8   8       11.02       11.83      1.53 o
  -5   8   8      128.55      124.30      4.54 o
  -4   8   8       85.70       81.97      3.64 o
  -3   8   8      125.93      117.78      4.32 o
  -2   8   8       86.86       91.19      2.78 o
  -1   8   8       54.87       50.00      1.81 o
   0   8   8       40.87       47.86      1.87 o
   1   8   8      313.93      283.58      5.06 o
   2   8   8      621.73      610.25     13.03 o
   3   8   8       25.64       31.72      2.81 o
   4   8   8        0.02        1.81      1.64 o
   5   8   8        0.00        0.47      1.81 o
   6   8   8        2.64        3.01      2.28 o
  -7   9   8        2.86        4.83      1.82 o
  -6   9   8        2.07        1.46      2.04 o
  -5   9   8      118.80      113.04      4.47 o
  -4   9   8        9.55        8.80      1.62 o
  -3   9   8       23.09       16.69      1.92 o
  -2   9   8      248.01      219.12      4.69 o
  -1   9   8        6.02        6.61      0.98 o
   0   9   8      129.31      130.44      4.03 o
   1   9   8       15.09       17.27      1.39 o
   2   9   8      112.96      118.60      5.36 o
   3   9   8       33.86       33.64      2.84 o
   4   9   8        1.47        1.36      1.58 o
   5   9   8        4.20        4.48      2.12 o
   6   9   8        0.03       -0.99      2.12 o
  -7  10   8       14.91       19.04      2.66 o
  -6  10   8        0.05        1.81      1.55 o
  -5  10   8        0.11        1.30      1.40 o
  -4  10   8        0.52       -0.84      1.18 o
  -3  10   8       50.25       44.96      2.99 o
  -2  10   8      127.62      124.66      3.76 o
  -1  10   8      172.00      168.46      3.61 o
   0  10   8      154.23      155.97      3.35 o
   1  10   8       79.89       75.30      3.14 o
   2  10   8       25.69       19.91      2.22 o
   3  10   8      101.23      102.54      4.84 o
   4  10   8        1.01        3.71      1.76 o
   5  10   8        0.91       -0.68      1.78 o
  -7  11   8        5.69        5.05      1.90 o
  -6  11   8        4.90        4.92      1.67 o
  -5  11   8       52.38       45.58      3.15 o
  -4  11   8       12.62       10.11      1.75 o
  -3  11   8        0.79       -0.33      1.21 o
  -2  11   8       32.55       36.93      2.23 o
  -1  11   8       87.44       81.12      2.75 o
   0  11   8      319.29      334.19      6.10 o
   1  11   8       87.85       82.89      4.31 o
   2  11   8       45.46       42.72      3.08 o
   3  11   8        2.24        2.26      1.62 o
   4  11   8        4.47        1.51      1.70 o
   5  11   8        2.66        3.09      2.08 o
  -7  12   8        0.26       -0.13      1.74 o
  -6  12   8        3.22        1.06      1.49 o
  -5  12   8       16.82       16.09      3.34 o
  -4  12   8        0.02       -0.68      1.28 o
  -3  12   8       27.09       25.49      2.46 o
  -2  12   8        0.22        0.72      1.04 o
  -1  12   8       20.37       21.74      1.65 o
   0  12   8      382.97      383.99      7.47 o
   1  12   8        1.34        1.93      0.99 o
   2  12   8       18.51       19.81      3.60 o
   3  12   8        4.39        3.17      1.71 o
   4  12   8        7.17        5.92      2.57 o
   5  12   8        9.90        8.52      2.47 o
  -7  13   8        5.93        5.09      2.08 o
  -6  13   8       14.32       13.30      2.18 o
  -5  13   8        0.23        0.68      1.45 o
  -4  13   8        8.02        2.06      1.40 o
  -3  13   8       17.30       14.48      1.98 o
  -2  13   8        7.89        6.70      1.84 o
  -1  13   8      252.19      270.47      5.75 o
   0  13   8      101.47      100.78      3.14 o
   1  13   8        1.09       -0.50      0.91 o
   2  13   8       66.87       71.00      4.62 o
   3  13   8       10.05        5.77      2.05 o
   4  13   8       10.06        9.80      2.21 o
   5  13   8        0.08        1.41      2.01 o
  -7  14   8        3.75        2.02      2.43 o
  -6  14   8        0.74        0.61      1.63 o
  -5  14   8        1.67        5.62      2.87 o
  -4  14   8        0.06        0.19      1.39 o
  -3  14   8        0.32        0.36      1.33 o
  -2  14   8      147.20      153.83      3.95 o
  -1  14   8      323.14      325.03      7.33 o
   0  14   8        0.12       -0.03      1.05 o
   1  14   8       75.61       69.81      2.76 o
   2  14   8       95.09       93.56      5.28 o
   3  14   8       26.70       24.76      5.96 o
   4  14   8       17.01       18.65      4.40 o
   5  14   8       18.07       16.63      2.69 o
  -7  15   8        3.74        7.07      5.02 o
  -6  15   8        2.57        4.22      1.91 o
  -5  15   8       12.72       15.41      2.27 o
  -4  15   8        2.90        1.20      1.46 o
  -3  15   8        1.15        0.98      1.48 o
  -2  15   8       15.99       13.08      1.48 o
  -1  15   8      191.26      222.40      7.68 o
   0  15   8       86.21       82.13      3.41 o
   1  15   8       57.19       57.30      2.54 o
   2  15   8       17.49       16.73      2.58 o
   3  15   8        2.61        1.23      1.85 o
   4  15   8        0.77       -1.11      2.03 o
   5  15   8        4.95        3.62      2.22 o
  -7  16   8        0.48        0.89      2.17 o
  -6  16   8        0.76        1.46      1.82 o
  -5  16   8        7.87        3.75      2.76 o
  -4  16   8       14.72       18.62      3.68 o
  -3  16   8        4.98        6.62      1.86 o
  -2  16   8       10.59        6.42      2.13 o
  -1  16   8       60.68       63.34      3.31 o
   0  16   8      119.89      119.78      4.99 o
   1  16   8       29.04       31.72      1.95 o
   2  16   8        8.51        9.66      2.32 o
   3  16   8        3.20       -0.78      1.70 o
   4  16   8        2.00        1.27      2.17 o
   5  16   8        7.33        5.26      2.66 o
  -6  17   8       13.49       17.66      2.72 o
  -5  17   8       17.70       21.93      3.55 o
  -4  17   8       23.92       22.30      2.70 o
  -3  17   8       18.19       18.25      2.49 o
  -2  17   8        0.99       -0.13      1.05 o
  -1  17   8       71.89       73.11      3.31 o
   0  17   8       46.48       52.85      4.77 o
   1  17   8        0.00       -0.95      0.95 o
   2  17   8        2.12        4.25      1.94 o
   3  17   8        0.21       -0.99      1.81 o
   4  17   8        1.43        1.46      2.32 o
   5  17   8        9.45       12.66      3.14 o
  -6  18   8        6.58        7.36      2.59 o
  -5  18   8        9.94       11.44      2.35 o
  -4  18   8        0.98        0.41      1.61 o
  -3  18   8        2.02        0.11      1.64 o
  -2  18   8       30.49       29.45      2.04 o
  -1  18   8        1.68        0.97      1.26 o
   0  18   8        0.03        0.86      1.26 o
   1  18   8        0.54       -0.14      1.20 o
   2  18   8       49.09       48.01      7.11 o
   3  18   8        5.26        4.66      2.24 o
   4  18   8        2.83        3.40      2.28 o
   5  18   8        4.66        7.84      3.03 o
  -6  19   8        0.21        1.80      2.02 o
  -5  19   8        1.13        0.86      1.85 o
  -4  19   8       11.08        3.11      3.05 o
  -3  19   8       31.41       20.89      2.82 o
  -2  19   8       14.38       16.14      2.80 o
  -1  19   8        0.85        1.18      1.32 o
   0  19   8        9.59       11.77      1.72 o
   1  19   8        0.87        1.55      2.96 o
   2  19   8        0.90        2.23      1.97 o
   3  19   8       20.67       20.19      4.12 o
   4  19   8        0.18       -0.25      2.12 o
  -6  20   8        0.77       -0.48      2.58 o
  -5  20   8        2.09        2.52      2.04 o
  -4  20   8        0.55        0.88      1.90 o
  -3  20   8       19.14       18.06      4.75 o
  -2  20   8        0.00        0.71      1.22 o
  -1  20   8        2.63        3.09      1.68 o
   0  20   8        4.72        6.08      1.52 o
   1  20   8        0.39        3.67      3.24 o
   2  20   8        0.95       -0.72      1.93 o
   3  20   8        7.69       15.75      2.95 o
   4  20   8        0.44       -2.09      2.09 o
  -6  21   8        0.17        1.67      2.21 o
  -5  21   8       22.58       27.06      3.35 o
  -4  21   8        3.89        2.46      2.05 o
  -3  21   8       55.22       54.42      4.20 o
  -2  21   8        0.22       -1.42      1.42 o
  -1  21   8        2.67        2.12      1.44 o
   0  21   8        3.68        2.19      1.65 o
   1  21   8        0.66       -2.82      2.82 o
   2  21   8        0.85        1.32      1.96 o
   3  21   8        2.45        4.27      2.38 o
   4  21   8        2.64        3.18      2.53 o
  -5  22   8        1.30        0.07      2.05 o
  -4  22   8        2.76        1.68      1.99 o
  -3  22   8        0.52        0.83      1.99 o
  -2  22   8        3.71        0.69      1.48 o
  -1  22   8       18.08       17.89      2.91 o
   0  22   8        0.01       -0.07      1.51 o
   1  22   8        3.77        2.05      3.47 o
   2  22   8        4.83        3.71      2.76 o
   3  22   8       29.37       33.91      3.91 o
   4  22   8        0.35        0.44      2.53 o
  -5  23   8        1.20        1.70      2.30 o
  -4  23   8        8.96        7.23      2.50 o
  -3  23   8        2.43        3.85      2.70 o
  -2  23   8        9.68        8.52      1.79 o
  -1  23   8        0.13       -0.16      1.45 o
   0  23   8       31.69       34.44      2.83 o
   1  23   8       24.99       32.06      6.28 o
   2  23   8       41.48       43.35      7.23 o
   3  23   8        0.78        2.23      2.44 o
   4  23   8       16.21       24.22      7.37 o
  -5  24   8        0.21       -2.05      2.05 o
  -4  24   8        1.47        2.83      2.14 o
  -3  24   8       15.27       13.15      3.45 o
  -2  24   8       31.86       38.64      3.00 o
  -1  24   8       32.05       35.59      2.78 o
   0  24   8        3.45        1.54      1.92 o
   1  24   8        2.38        4.63      4.00 o
   2  24   8        0.01        1.78      3.44 o
   3  24   8       10.27       11.51      3.07 o
  -5  25   8        0.05       -1.87      2.32 o
  -4  25   8        0.17       -1.76      2.05 o
  -3  25   8        0.67       -2.44      2.44 o
  -2  25   8        0.11        1.37      1.67 o
  -1  25   8        3.90        6.82      1.85 o
   0  25   8        5.64        4.20      3.26 o
   1  25   8        4.58        4.49      4.19 o
   2  25   8        7.89        8.02      4.78 o
   3  25   8        2.63       -2.64      2.64 o
  -4  26   8        0.13        1.56      3.06 o
  -3  26   8        3.39        3.52      3.05 o
  -2  26   8       22.31       20.41      2.43 o
  -1  26   8        4.08        2.82      1.67 o
   0  26   8       45.00       52.79      4.21 o
   1  26   8        1.89        5.69      4.44 o
   2  26   8        2.31        6.05      4.30 o
   3  26   8        1.82        2.93      4.17 o
  -4  27   8        3.44        5.02      4.80 o
  -3  27   8        6.64        7.88      3.46 o
  -2  27   8       45.62       53.50      5.19 o
  -1  27   8       17.32       14.05      2.61 o
   0  27   8       15.48       16.26      5.85 o
   1  27   8        4.50       10.34      5.14 o
   2  27   8        2.51       -2.25      4.02 o
  -4  28   8        1.44        4.24      7.16 o
  -3  28   8        3.94        6.65      2.47 o
  -2  28   8        4.42        5.20      2.10 o
  -1  28   8        0.10       -1.72      2.61 o
   0  28   8        9.36        8.64      5.32 o
   1  28   8        0.32        3.44      4.71 o
   2  28   8        3.43        2.82      4.59 o
  -3  29   8       23.99       32.74      3.69 o
  -2  29   8        1.19        2.75      1.98 o
  -1  29   8        1.24       -0.69      2.77 o
   0  29   8        0.59        0.71      4.45 o
   1  29   8       11.40        0.64      4.48 o
  -2  30   8        0.34       -1.75      2.18 o
  -1  30   8        0.09        3.23      3.61 o
   0  30   8        0.02        0.05      4.77 o
   1  30   8        3.44       10.93      5.52 o
  -1  31   8        6.58        8.57      2.92 o
   0  31   8        2.26        2.47      5.34 o
  -7   1   9        0.01        0.15      1.62 o
  -6   1   9        0.60        1.02      1.58 o
  -5   1   9        8.30        3.34      2.60 o
  -4   1   9        1.91        1.29      1.32 o
  -3   1   9       14.52       15.21      1.56 o
  -2   1   9        3.85        3.25      0.87 o
  -1   1   9       38.88       42.95      1.86 o
   0   1   9      221.70      232.27      4.62 o
   1   1   9       49.70       46.90      2.26 o
   2   1   9      290.61      308.76      5.93 o
   3   1   9       83.69       88.08      4.54 o
   4   1   9        2.81        2.90      1.72 o
   5   1   9        0.46        1.02      2.03 o
  -7   2   9        4.67        3.68      1.78 o
  -6   2   9       22.91       20.63      2.47 o
  -5   2   9       56.60       62.14      3.74 o
  -4   2   9        4.11        5.08      3.29 o
  -3   2   9        0.15       -0.48      1.60 o
  -2   2   9      159.34      151.43      3.21 o
  -1   2   9       64.85       66.39      2.18 o
   0   2   9        0.55       -1.04      1.04 o
   1   2   9       13.86       10.46      1.34 o
   2   2   9       18.60       20.94      1.57 o
   3   2   9        1.04       -1.36      1.36 o
   4   2   9        0.42        0.74      1.56 o
   5   2   9       17.88       16.18      2.65 o
  -7   3   9        0.32       -0.07      1.73 o
  -6   3   9        8.09       10.29      2.03 o
  -5   3   9        9.69       12.36      2.27 o
  -4   3   9        0.19       -1.39      1.39 o
  -3   3   9       82.54       77.22      5.09 o
  -2   3   9       30.46       28.26      1.45 o
  -1   3   9        4.81        3.02      0.90 o
   0   3   9       39.49       42.76      1.99 o
   1   3   9      119.35      115.85      3.37 o
   2   3   9       12.81       13.59      1.70 o
   3   3   9        0.00        1.31      1.46 o
   4   3   9        9.43        9.66      2.14 o
   5   3   9        1.84        3.47      2.07 o
  -7   4   9        0.21        0.70      1.70 o
  -6   4   9        2.41        3.40      2.71 o
  -5   4   9        5.70        3.26      1.62 o
  -4   4   9        9.66        8.91      1.72 o
  -3   4   9       79.90       83.79      3.66 o
  -2   4   9       92.79       85.39      2.44 o
  -1   4   9       77.27       84.25      2.44 o
   0   4   9      552.97      562.86      9.22 o
   1   4   9        0.21       -0.36      1.22 o
   2   4   9       45.60       39.04      1.98 o
   3   4   9       18.95       21.22      3.61 o
   4   4   9        0.02       -1.23      1.56 o
   5   4   9        3.56        4.71      2.14 o
  -7   5   9        1.59        3.04      1.77 o
  -6   5   9        5.45        4.62      1.80 o
  -5   5   9       78.69       81.27      4.67 o
  -4   5   9       14.99       16.27      2.21 o
  -3   5   9       12.65       17.01      2.28 o
  -2   5   9       72.62       71.75      2.31 o
  -1   5   9        0.15       -0.70      0.75 o
   0   5   9        1.09        0.97      0.95 o
   1   5   9      278.10      260.85      5.67 o
   2   5   9      256.12      261.81      5.26 o
   3   5   9        4.27        4.44      1.68 o
   4   5   9        5.46        5.50      1.86 o
   5   5   9        0.01        0.95      1.96 o
  -7   6   9        1.59        1.42      1.75 o
  -6   6   9       12.41       12.03      2.24 o
  -5   6   9       25.47       25.57      2.72 o
  -4   6   9        0.14        0.73      1.26 o
  -3   6   9      128.42      129.01      4.72 o
  -2   6   9       32.00       33.14      1.84 o
  -1   6   9       38.63       38.62      1.83 o
   0   6   9       13.52       11.38      1.35 o
   1   6   9        0.40       -0.78      1.00 o
   2   6   9       24.43       27.91      2.31 o
   3   6   9       12.79       10.36      2.10 o
   4   6   9        7.32        7.54      2.08 o
   5   6   9        1.60       -1.04      1.87 o
  -7   7   9        1.93        2.28      1.44 o
  -6   7   9        1.26        2.68      1.69 o
  -5   7   9       27.12       31.91      3.04 o
  -4   7   9       51.07       46.49      3.52 o
  -3   7   9       25.96       25.24      2.49 o
  -2   7   9       25.01       20.08      1.57 o
  -1   7   9      118.78      125.70      2.88 o
   0   7   9      150.41      155.03      3.62 o
   1   7   9      141.89      137.73      3.76 o
   2   7   9       64.67       56.94      3.58 o
   3   7   9       20.25       18.47      2.42 o
   4   7   9        0.63       -0.98      1.70 o
   5   7   9        1.14       -0.72      1.91 o
  -7   8   9        1.07       -0.55      1.76 o
  -6   8   9        0.01        0.54      1.70 o
  -5   8   9       92.39       98.05      8.93 o
  -4   8   9        0.94        0.51      1.38 o
  -3   8   9       43.96       42.58      5.02 o
  -2   8   9      173.34      172.66      4.11 o
  -1   8   9        2.21        4.02      1.07 o
   0   8   9        8.08       11.23      1.49 o
   1   8   9       83.59       95.29      3.11 o
   2   8   9        3.27        4.32      1.53 o
   3   8   9       12.84       12.09      2.13 o
   4   8   9       10.84        8.81      2.16 o
   5   8   9        1.16        2.66      2.11 o
  -7   9   9        0.12       -0.18      3.02 o
  -6   9   9       15.88       20.52      6.54 o
  -5   9   9       35.34       30.89      2.75 o
  -4   9   9        4.47        2.67      1.76 o
  -3   9   9        4.49        3.77      1.45 o
  -2   9   9       82.56       98.10      3.44 o
  -1   9   9        0.93        1.97      0.99 o
   0   9   9        1.99       -0.43      1.00 o
   1   9   9        0.10        0.31      1.14 o
   2   9   9        8.30        2.57      1.68 o
   3   9   9        1.59        0.11      1.51 o
   4   9   9        1.38       -0.39      1.73 o
   5   9   9        7.30        8.52      3.20 o
  -7  10   9        9.94       10.70      2.28 o
  -6  10   9       12.90        8.29      2.08 o
  -5  10   9        0.25       -1.38      1.38 o
  -4  10   9        1.47        0.21      1.28 o
  -3  10   9       11.21       15.13      2.08 o
  -2  10   9        0.01        0.72      1.04 o
  -1  10   9      147.58      152.83      3.67 o
   0  10   9       54.62       49.85      2.38 o
   1  10   9        4.43        6.57      1.22 o
   2  10   9        7.51        6.46      2.01 o
   3  10   9        6.78        4.72      3.83 o
   4  10   9       16.55       20.85      2.75 o
   5  10   9        3.39       -0.24      2.03 o
  -7  11   9        2.47        1.12      1.88 o
  -6  11   9        1.15        0.63      1.75 o
  -5  11   9       11.92       11.18      1.96 o
  -4  11   9        8.72        6.13      1.71 o
  -3  11   9        1.23        1.31      1.44 o
  -2  11   9      238.70      236.09      5.24 o
  -1  11   9      481.40      501.19      8.53 o
   0  11   9       93.59       95.98      3.08 o
   1  11   9        1.20        1.01      1.02 o
   2  11   9        1.11       -0.90      1.43 o
   3  11   9       23.66       29.27      3.41 o
   4  11   9        3.34        3.97      2.28 o
   5  11   9        0.55        0.67      2.14 o
  -7  12   9        1.00        0.62      1.95 o
  -6  12   9        1.72        1.87      1.83 o
  -5  12   9        0.04       -1.43      1.43 o
  -4  12   9        5.02        4.36      1.65 o
  -3  12   9       32.63       37.65      3.07 o
  -2  12   9      106.22      105.77      3.90 o
  -1  12   9       10.88       12.70      1.50 o
   0  12   9        0.85       -0.19      1.08 o
   1  12   9        3.67        1.18      1.12 o
   2  12   9        3.14        1.27      1.69 o
   3  12   9        2.95        6.60      2.21 o
   4  12   9        0.00        2.25      2.14 o
   5  12   9        1.18        3.39      2.66 o
  -7  13   9        3.61        2.52      2.08 o
  -6  13   9        0.23        0.15      1.85 o
  -5  13   9        2.81        0.41      1.58 o
  -4  13   9        0.04       -0.33      2.05 o
  -3  13   9        7.99        6.89      3.03 o
  -2  13   9       61.81       67.12      2.78 o
  -1  13   9       82.74       76.93      2.74 o
   0  13   9      156.55      167.78      7.38 o
   1  13   9        1.56        0.34      1.27 o
   2  13   9       29.24       34.81      5.78 o
   3  13   9        8.16       11.93      2.68 o
   4  13   9       16.79       15.88      3.88 o
   5  13   9       24.57       23.63      3.72 o
  -6  14   9        0.20       -0.19      1.85 o
  -5  14   9        1.10        3.76      1.81 o
  -4  14   9        0.32        1.22      1.51 o
  -3  14   9        1.51       -0.96      1.40 o
  -2  14   9        3.25        3.18      1.24 o
  -1  14   9       41.76       35.06      2.18 o
   0  14   9        8.36        5.73      1.81 o
   1  14   9       21.72       23.04      2.03 o
   2  14   9       67.83       72.96      4.76 o
   3  14   9       31.79       35.07      3.74 o
   4  14   9        0.02        1.99      2.30 o
   5  14   9       21.56       44.33      4.68 o
  -6  15   9        1.01       -1.71      1.77 o
  -5  15   9        8.56        3.53      3.63 o
  -4  15   9        1.47        2.98      1.78 o
  -3  15   9        0.39        0.12      1.61 o
  -2  15   9        4.15        1.39      1.21 o
  -1  15   9       15.44       14.51      2.08 o
   0  15   9        0.77        0.59      1.25 o
   1  15   9        0.19        1.18      1.15 o
   2  15   9       13.68       15.43      3.22 o
   3  15   9        1.51        1.54      2.07 o
   4  15   9       10.91        9.55      2.69 o
  -6  16   9        0.15        1.60      2.01 o
  -5  16   9        0.25       -0.70      1.72 o
  -4  16   9       16.16       13.77      2.37 o
  -3  16   9        2.09        1.34      1.73 o
  -2  16   9        1.42        2.87      1.26 o
  -1  16   9       12.47       12.07      2.08 o
   0  16   9        9.90       11.86      1.70 o
   1  16   9        2.09        1.69      1.21 o
   2  16   9        0.93        0.20      1.81 o
   3  16   9        0.73        2.21      2.15 o
   4  16   9        0.16        0.82      2.33 o
  -6  17   9        0.30        0.11      2.01 o
  -5  17   9        0.02       -0.41      1.79 o
  -4  17   9       70.74       68.28      6.14 o
  -3  17   9       64.77       63.53      4.56 o
  -2  17   9        5.72        5.65      1.39 o
  -1  17   9       12.78       12.96      1.82 o
   0  17   9       26.79       23.55      2.16 o
   1  17   9       16.18       16.15      2.57 o
   2  17   9        0.00        2.88      2.05 o
   3  17   9        9.52       11.01      2.72 o
   4  17   9        1.64        0.00      2.10 o
  -6  18   9        0.01        0.16      2.21 o
  -5  18   9        0.11        0.28      1.93 o
  -4  18   9        2.58        3.75      2.11 o
  -3  18   9       17.48       14.19      3.57 o
  -2  18   9        9.48        9.52      2.24 o
  -1  18   9       42.42       42.69      4.13 o
   0  18   9        5.02        0.77      1.33 o
   1  18   9       21.46       21.55      2.42 o
   2  18   9        0.75        3.76      2.58 o
   3  18   9       11.06        9.09      2.55 o
   4  18   9        1.45        1.51      2.49 o
  -6  19   9        2.86        2.40      2.26 o
  -5  19   9        0.05       -1.17      2.06 o
  -4  19   9       11.96       14.84      2.61 o
  -3  19   9       23.27       26.20      3.12 o
  -2  19   9        4.58        4.44      1.57 o
  -1  19   9        8.73        8.81      1.69 o
   0  19   9       33.56       32.44      2.76 o
   1  19   9       11.96       10.24      4.34 o
   2  19   9        1.88        2.10      2.50 o
   3  19   9        1.08        2.65      2.38 o
   4  19   9        2.11        1.62      2.67 o
  -5  20   9        1.31       -0.31      2.23 o
  -4  20   9       11.76        5.56      2.41 o
  -3  20   9        0.18       -0.35      2.68 o
  -2  20   9       21.68       24.61      2.32 o
  -1  20   9        3.31        3.16      1.53 o
   0  20   9        2.60        1.53      1.53 o
   1  20   9       20.20       21.92      5.41 o
   2  20   9       75.64       77.92      6.52 o
   3  20   9        3.96        0.92      2.54 o
   4  20   9        9.22       15.10      4.25 o
  -5  21   9        2.10        0.68      2.07 o
  -4  21   9        1.40       -1.48      1.95 o
  -3  21   9        2.85        0.02      1.90 o
  -2  21   9        7.94        9.78      1.94 o
  -1  21   9       16.25       20.60      2.28 o
   0  21   9        6.11        7.00      1.80 o
   1  21   9        5.12       -0.23      3.50 o
   2  21   9        0.01        1.67      3.50 o
   3  21   9        0.10       -0.79      2.60 o
  -5  22   9        0.65        3.05      2.33 o
  -4  22   9        1.59        3.12      2.15 o
  -3  22   9        7.58        8.79      3.09 o
  -2  22   9        3.89        2.52      1.62 o
  -1  22   9       16.23       15.92      2.10 o
   0  22   9        1.23        1.91      1.66 o
   1  22   9        0.79        0.33      3.72 o
   2  22   9       22.58       28.04      6.36 o
   3  22   9        0.78       -2.36      2.60 o
  -5  23   9        0.21        1.48      2.25 o
  -4  23   9        2.64        1.39      2.25 o
  -3  23   9       21.14       14.72      2.59 o
  -2  23   9        0.27       -1.54      1.54 o
  -1  23   9       18.39       17.24      2.21 o
   0  23   9        0.10       -1.35      1.54 o
   1  23   9       24.10       19.76      5.54 o
   2  23   9        4.14       16.10      5.24 o
   3  23   9        4.03        6.35      3.30 o
  -4  24   9        1.43       -1.99      2.75 o
  -3  24   9        6.20        1.42      1.98 o
  -2  24   9        0.01        0.79      1.69 o
  -1  24   9        1.46        3.04      1.78 o
   0  24   9       14.57       14.03      3.84 o
   1  24   9        6.25       -1.60      3.65 o
   2  24   9       32.87       19.15      5.99 o
   3  24   9       11.66       20.34      6.13 o
  -4  25   9        4.38        4.70      3.26 o
  -3  25   9        3.24        0.95      2.93 o
  -2  25   9        7.03        3.48      1.92 o
  -1  25   9        0.38       -0.40      1.63 o
   0  25   9        7.66        9.63      2.52 o
   1  25   9        1.27        1.53      4.04 o
   2  25   9        0.95        4.12      4.10 o
  -4  26   9        4.13        8.71      5.89 o
  -3  26   9       45.87       58.21      4.42 o
  -2  26   9        3.25        5.55      1.99 o
  -1  26   9       16.98       22.12      2.78 o
   0  26   9        0.06        0.23      2.19 o
   1  26   9        8.83        6.90      4.91 o
   2  26   9        2.77       -1.75      3.94 o
  -3  27   9       22.15       20.10      3.14 o
  -2  27   9       26.90       27.48      3.27 o
  -1  27   9        1.28        1.61      2.01 o
   0  27   9        6.41        0.26      4.53 o
   1  27   9        0.15        0.49      3.95 o
  -3  28   9        4.75        4.46      2.52 o
  -2  28   9        4.39        4.05      2.11 o
  -1  28   9        9.39       10.69      3.01 o
   0  28   9        0.01       -3.18      4.15 o
   1  28   9        0.74       -3.23      3.23 o
  -2  29   9       33.83       36.18      3.22 o
  -1  29   9        6.33        5.21      2.69 o
   0  29   9        1.80        1.53      4.82 o
  -7   0  10        0.04        3.25      2.88 o
  -6   0  10        0.09        0.76      2.39 o
  -5   0  10        6.82        5.22      2.59 o
  -4   0  10       15.88       14.66      2.33 o
  -3   0  10       24.07       23.05      3.94 o
  -2   0  10       12.07       14.87      1.88 o
  -1   0  10       39.12       43.13      2.89 o
   0   0  10        0.35        1.72      1.82 o
   1   0  10       19.49       24.09      2.80 o
   2   0  10        0.00       -0.22      1.49 o
   3   0  10       11.01        8.89      2.93 o
   4   0  10        1.35        5.79      3.10 o
   5   0  10        0.05        0.08      2.90 o
  -7   1  10        2.25        3.08      1.96 o
  -6   1  10        5.86        6.17      2.01 o
  -5   1  10        7.98       10.69      4.45 o
  -4   1  10        0.99        1.57      1.27 o
  -3   1  10        1.73        1.08      1.31 o
  -2   1  10      102.14       92.50      2.63 o
  -1   1  10        0.19       -0.42      0.92 o
   0   1  10        0.14       -0.71      0.90 o
   1   1  10        2.38        3.27      1.21 o
   2   1  10        0.31       -0.15      1.04 o
   3   1  10       16.97       21.18      2.66 o
   4   1  10       18.85       19.70      2.71 o
   5   1  10        0.26       -0.88      2.12 o
  -7   2  10        0.09        0.52      1.78 o
  -6   2  10        4.16        5.01      1.95 o
  -5   2  10        1.05       -0.56      1.52 o
  -4   2  10        3.95        3.40      1.35 o
  -3   2  10        0.13        0.84      1.14 o
  -2   2  10       13.38       12.37      1.31 o
  -1   2  10       44.95       50.55      2.18 o
   0   2  10       48.56       54.09      2.48 o
   1   2  10        7.26        8.33      1.45 o
   2   2  10       35.33       37.79      2.27 o
   3   2  10        1.93        2.45      1.96 o
   4   2  10        2.19        4.40      2.00 o
   5   2  10        2.78        3.35      2.23 o
  -7   3  10        0.01        0.71      1.80 o
  -6   3  10        2.60        0.44      1.64 o
  -5   3  10        6.13        8.06      1.65 o
  -4   3  10        0.47        0.15      1.49 o
  -3   3  10        2.72        2.01      1.22 o
  -2   3  10       28.97       27.36      1.78 o
  -1   3  10        0.87        2.94      1.34 o
   0   3  10       54.12       63.58      2.47 o
   1   3  10        6.18        7.26      1.48 o
   2   3  10        0.02        0.88      1.07 o
   3   3  10       10.12       13.77      2.24 o
   4   3  10        3.23        4.77      2.10 o
   5   3  10       20.42       15.43      2.75 o
  -7   4  10        0.03       -1.35      1.81 o
  -6   4  10        0.02        1.42      1.43 o
  -5   4  10       11.93        9.30      1.72 o
  -4   4  10        0.85       -0.38      1.54 o
  -3   4  10       53.73       47.28      8.78 o
  -2   4  10        3.44        1.82      1.06 o
  -1   4  10      189.91      214.89      4.57 o
   0   4  10      142.32      154.82      4.01 o
   1   4  10       79.88       85.48      3.40 o
   2   4  10        0.09       -0.28      1.00 o
   3   4  10       31.97       32.06      3.55 o
   4   4  10        0.01       -0.12      1.77 o
   5   4  10        0.49        1.26      2.14 o
  -7   5  10        0.02       -0.88      1.45 o
  -6   5  10        0.46        1.34      1.46 o
  -5   5  10        5.35        6.50      3.96 o
  -4   5  10        0.55        0.42      1.53 o
  -3   5  10        6.66        7.97      1.46 o
  -2   5  10       34.57       37.24      1.91 o
  -1   5  10       80.78       89.99      2.74 o
   0   5  10       11.44        8.47      1.35 o
   1   5  10        0.22        0.53      1.13 o
   2   5  10        5.49        9.51      1.93 o
   3   5  10       26.13       28.59      3.32 o
   4   5  10        4.38        3.42      1.94 o
   5   5  10        4.73        3.49      2.71 o
  -7   6  10        2.26        4.07      2.09 o
  -6   6  10        8.39        9.13      4.39 o
  -5   6  10       16.89       22.10      2.79 o
  -4   6  10        0.00       -0.09      1.47 o
  -3   6  10        0.19        0.29      1.53 o
  -2   6  10        9.93        8.25      1.23 o
  -1   6  10        9.55       12.08      1.32 o
   0   6  10       37.59       35.21      2.11 o
   1   6  10       34.80       33.43      2.29 o
   2   6  10        1.09        0.79      1.79 o
   3   6  10        8.31        8.08      2.53 o
   4   6  10        6.71        4.90      2.45 o
   5   6  10        4.80        5.89      2.59 o
  -7   7  10        0.00       -0.62      1.90 o
  -6   7  10        8.80        5.23      2.05 o
  -5   7  10       14.18       12.60      2.49 o
  -4   7  10       13.84       12.79      2.07 o
  -3   7  10       10.02        5.99      1.40 o
  -2   7  10       17.48       18.24      1.49 o
  -1   7  10        0.22       -0.37      1.04 o
   0   7  10       26.31       26.53      1.91 o
   1   7  10       64.69       72.40      3.19 o
   2   7  10        9.82        8.61      1.82 o
   3   7  10        0.00       -1.74      1.74 o
   4   7  10        0.54       -0.47      2.08 o
   5   7  10        0.66        0.60      2.63 o
  -7   8  10        3.66        0.78      2.03 o
  -6   8  10       15.95       15.51      3.13 o
  -5   8  10       21.62       20.74      2.76 o
  -4   8  10        1.34        1.98      1.49 o
  -3   8  10        0.07        0.94      1.21 o
  -2   8  10       72.73       66.90      2.69 o
  -1   8  10        2.01        2.03      1.43 o
   0   8  10       84.00       80.90      3.00 o
   1   8  10       96.34       80.02      3.30 o
   2   8  10       21.15       16.74      2.24 o
   3   8  10        0.79        0.15      1.77 o
   4   8  10        1.67        0.59      2.07 o
   5   8  10        4.99        5.81      2.93 o
  -7   9  10        0.01        0.42      1.94 o
  -6   9  10        0.05        1.87      3.34 o
  -5   9  10        2.40        2.91      1.83 o
  -4   9  10        5.68        3.51      1.64 o
  -3   9  10       19.19       16.49      1.84 o
  -2   9  10       16.23       16.75      1.49 o
  -1   9  10      101.91      103.47      3.26 o
   0   9  10       91.57       95.77      3.26 o
   1   9  10       17.37       19.67      1.88 o
   2   9  10        0.56        1.99      3.85 o
   3   9  10        1.42       -0.33      1.81 o
   4   9  10        0.24       -1.94      1.94 o
   5   9  10        0.00       -4.45      4.45 o
  -7  10  10        0.15       -1.87      1.87 o
  -6  10  10       28.52       22.84      4.90 o
  -5  10  10        1.88       -0.75      1.63 o
  -4  10  10       25.22       27.16      2.71 o
  -3  10  10        1.71        0.91      1.30 o
  -2  10  10       66.89       67.07      2.86 o
  -1  10  10        0.31        1.39      1.14 o
   0  10  10      291.73      316.80      8.80 o
   1  10  10       82.95       92.58      3.96 o
   2  10  10       16.29       16.07      6.96 o
   3  10  10        0.00       -0.03      1.92 o
   4  10  10        0.02       -1.28      2.42 o
  -6  11  10       13.68       11.86      2.59 o
  -5  11  10       21.45       23.65      2.74 o
  -4  11  10        4.47        3.98      1.76 o
  -3  11  10        3.84        5.76      1.72 o
  -2  11  10      194.63      202.88      6.29 o
  -1  11  10       32.14       35.71      2.06 o
   0  11  10       85.44       81.90      4.04 o
   1  11  10       45.09       51.33      4.02 o
   2  11  10       27.71       21.66      6.21 o
   3  11  10        2.88        1.01      2.04 o
   4  11  10        0.42       -0.29      2.21 o
  -6  12  10        3.88        2.25      2.54 o
  -5  12  10        0.88        0.51      2.06 o
  -4  12  10        1.97        3.57      1.76 o
  -3  12  10        0.03       -0.90      1.23 o
  -2  12  10       68.95       68.66      2.97 o
  -1  12  10       69.34       62.12      2.59 o
   0  12  10        0.99        3.56      1.47 o
   1  12  10       10.43        7.80      1.52 o
   2  12  10        3.80        2.32      3.00 o
   3  12  10        4.19       -0.41      2.07 o
   4  12  10        2.29        1.38      2.37 o
  -6  13  10        6.06        3.77      2.30 o
  -5  13  10        2.33        2.50      1.74 o
  -4  13  10        5.88        5.56      1.93 o
  -3  13  10        2.24        4.66      2.06 o
  -2  13  10       19.25       22.31      1.87 o
  -1  13  10       30.00       34.31      2.45 o
   0  13  10        0.01        0.86      1.32 o
   1  13  10        1.40        1.64      1.26 o
   2  13  10        0.99       -1.78      1.78 o
   3  13  10        8.73        7.80      2.70 o
   4  13  10        0.01       -1.84      2.20 o
  -6  14  10        5.83        4.39      2.28 o
  -5  14  10        9.07        6.06      2.07 o
  -4  14  10        0.85       -0.30      1.64 o
  -3  14  10       80.08       71.81      3.57 o
  -2  14  10       11.20       11.03      2.28 o
  -1  14  10       24.13       21.18      2.14 o
   0  14  10       59.12       67.87      4.72 o
   1  14  10        0.94        0.25      1.19 o
   2  14  10        2.11        3.33      4.04 o
   3  14  10        0.16       -1.68      1.98 o
   4  14  10       30.66       43.88      6.39 o
  -6  15  10        1.85        3.28      2.44 o
  -5  15  10        6.35        8.58      2.88 o
  -4  15  10        0.01       -1.99      1.99 o
  -3  15  10        8.94        4.36      1.65 o
  -2  15  10        0.00       -0.75      1.23 o
  -1  15  10        1.30        0.48      1.36 o
   0  15  10       14.21       15.05      2.59 o
   1  15  10        1.89        1.78      1.38 o
   2  15  10       12.44       16.71      3.39 o
   3  15  10        3.01        5.90      2.95 o
   4  15  10       14.27       22.90      3.71 o
  -6  16  10        0.10        0.63      2.43 o
  -5  16  10        2.11        4.15      3.47 o
  -4  16  10        1.32        2.89      2.03 o
  -3  16  10       10.21        9.05      1.86 o
  -2  16  10       15.85       12.47      1.69 o
  -1  16  10        1.76        0.20      1.37 o
   0  16  10       24.97       25.59      2.57 o
   1  16  10        7.62        7.73      2.45 o
   2  16  10        7.03        8.37      2.92 o
   3  16  10       16.09       18.92      3.92 o
   4  16  10       11.23       10.68      3.18 o
  -6  17  10        0.20       -1.31      2.13 o
  -5  17  10        9.86       11.70      3.98 o
  -4  17  10        4.48        2.36      2.17 o
  -3  17  10       16.25       10.28      2.27 o
  -2  17  10        1.34        1.06      1.62 o
  -1  17  10        0.02        1.05      2.00 o
   0  17  10       13.19       10.69      2.00 o
   1  17  10       10.76       13.20      2.35 o
   2  17  10        0.00       -1.89      2.31 o
   3  17  10        5.49        4.19      2.97 o
   4  17  10        4.07        6.88      3.78 o
  -5  18  10        0.08       -1.01      1.89 o
  -4  18  10        7.24        3.04      2.11 o
  -3  18  10        0.17        0.55      1.53 o
  -2  18  10        0.80       -0.82      1.49 o
  -1  18  10        7.77       10.19      2.33 o
   0  18  10        0.05       -0.97      1.47 o
   1  18  10        7.47        6.13      3.39 o
   2  18  10       31.10       42.06      7.38 o
   3  18  10        1.34        0.60      2.62 o
  -5  19  10        1.08       -0.24      2.12 o
  -4  19  10       13.08       14.74      2.78 o
  -3  19  10        0.22       -0.26      1.56 o
  -2  19  10        3.85        2.24      1.63 o
  -1  19  10       18.35       21.65      2.67 o
   0  19  10        0.13        1.08      1.60 o
   1  19  10       19.71       18.82      5.15 o
   2  19  10        6.58        8.70      4.57 o
   3  19  10        1.75       -0.95      2.79 o
  -5  20  10        0.02        1.24      2.73 o
  -4  20  10        5.35        8.96      2.79 o
  -3  20  10        4.83        4.60      2.14 o
  -2  20  10        8.49       10.38      2.50 o
  -1  20  10        4.07        2.33      1.63 o
   0  20  10       34.17       36.24      4.34 o
   1  20  10        0.17        1.02      3.69 o
   2  20  10       17.76       12.86      5.10 o
   3  20  10        1.53        6.82      4.19 o
  -5  21  10        0.22        0.69      2.28 o
  -4  21  10        7.17        5.59      2.44 o
  -3  21  10        1.28        2.35      2.01 o
  -2  21  10       11.04        8.44      1.90 o
  -1  21  10        0.07        1.85      1.58 o
   0  21  10        0.36        1.16      1.71 o
   1  21  10       12.59        8.77      4.62 o
   2  21  10        0.74        0.52      3.87 o
   3  21  10        0.01        7.16      4.73 o
  -4  22  10        1.10        2.72      2.58 o
  -3  22  10        0.12        2.14      2.75 o
  -2  22  10        0.16        1.05      1.70 o
  -1  22  10        0.15        1.60      1.68 o
   0  22  10        0.45       -1.56      1.56 o
   1  22  10       15.89       19.02      5.74 o
   2  22  10        0.55       -0.14      3.75 o
  -4  23  10       14.23        5.50      3.73 o
  -3  23  10        0.00       -1.51      1.94 o
  -2  23  10        0.93        1.56      1.84 o
  -1  23  10        6.02        5.20      2.11 o
   0  23  10        1.08       -1.24      1.72 o
   1  23  10        5.80        2.34      4.13 o
   2  23  10        0.14       -1.81      4.15 o
  -4  24  10        4.47        6.39      4.84 o
  -3  24  10        2.87        2.34      2.31 o
  -2  24  10        1.98        1.19      1.89 o
  -1  24  10       23.43       28.98      3.05 o
   0  24  10        0.28        0.86      2.11 o
   1  24  10        2.41        3.23      4.53 o
   2  24  10        0.00        1.97      4.37 o
  -3  25  10        8.58        9.84      2.74 o
  -2  25  10        1.64        3.05      1.91 o
  -1  25  10        0.03        1.08      1.92 o
   0  25  10        0.07       -0.39      2.07 o
   1  25  10        1.87       -0.67      4.07 o
  -3  26  10       42.31       51.78      4.46 o
  -2  26  10        1.23        2.56      2.00 o
  -1  26  10        0.86        0.74      1.92 o
   0  26  10        6.73        8.64      5.35 o
   1  26  10        2.04       -3.63      3.81 o
  -2  27  10        0.12       -1.59      2.25 o
  -1  27  10        6.32        7.21      2.34 o
   0  27  10        0.84       -4.28      4.28 o
  -7   1  11        0.00       -1.82      1.82 o
  -6   1  11        8.10       10.14      3.06 o
  -5   1  11        0.00       -0.18      1.61 o
  -4   1  11        1.12        1.50      1.53 o
  -3   1  11       31.04       31.41      7.66 o
  -2   1  11       51.75       62.61      2.71 o
  -1   1  11       18.23       24.81      1.72 o
   0   1  11        1.31        1.91      1.27 o
   1   1  11        4.12        3.63      1.36 o
   2   1  11        7.44       11.57      1.56 o
   3   1  11        0.20       -0.79      2.31 o
   4   1  11        0.96       -0.99      2.46 o
  -7   2  11        0.03       -0.77      1.61 o
  -6   2  11        4.51        5.69      2.61 o
  -5   2  11        0.39       -0.08      1.41 o
  -4   2  11        6.02        5.64      1.71 o
  -3   2  11        2.79        4.15      2.06 o
  -2   2  11       11.46       14.81      1.59 o
  -1   2  11       80.56       74.31      3.07 o
   0   2  11       84.73       79.13      3.26 o
   1   2  11       54.23       53.37      2.89 o
   2   2  11       37.79       35.11      2.91 o
   3   2  11       13.89       15.84      5.17 o
   4   2  11        0.08        0.98      2.55 o
  -6   3  11       16.64       16.76      3.85 o
  -5   3  11        1.95       -0.18      1.73 o
  -4   3  11        1.05       -0.26      1.40 o
  -3   3  11       18.11       14.85      1.84 o
  -2   3  11       42.35       49.70      3.68 o
  -1   3  11        3.90        3.08      1.12 o
   0   3  11       29.60       27.17      3.42 o
   1   3  11        1.69        3.08      1.37 o
   2   3  11        7.61       10.46      2.78 o
   3   3  11       23.65       24.56      5.52 o
   4   3  11       14.45       15.30      5.89 o
  -6   4  11        6.26        7.32      3.43 o
  -5   4  11        1.69       -0.16      2.23 o
  -4   4  11        0.58       -0.77      1.83 o
  -3   4  11       11.29        9.95      1.79 o
  -2   4  11        0.40       -1.01      1.01 o
  -1   4  11       14.56        9.65      1.34 o
   0   4  11       65.11       55.58      2.90 o
   1   4  11       11.13        8.86      1.95 o
   2   4  11        0.04        0.24      2.02 o
   3   4  11        3.97        3.23      2.89 o
   4   4  11        2.48        5.11      3.04 o
  -6   5  11        6.64        2.72      2.47 o
  -5   5  11        7.53        6.44      2.28 o
  -4   5  11        7.32        4.84      2.01 o
  -3   5  11       28.05       22.70      3.09 o
  -2   5  11        6.42        8.87      1.49 o
  -1   5  11       63.11       66.47      2.99 o
   0   5  11        3.19        5.04      1.41 o
   1   5  11        4.02        7.13      1.56 o
   2   5  11       31.66       34.55      3.82 o
   3   5  11        0.02       -0.19      2.17 o
   4   5  11        2.75        4.04      6.29 o
  -6   6  11       18.22       10.90      4.16 o
  -5   6  11        0.03        0.45      1.88 o
  -4   6  11        4.01        0.51      1.81 o
  -3   6  11       10.18       10.54      1.62 o
  -2   6  11       11.65       12.42      1.59 o
  -1   6  11       19.17       23.92      1.92 o
   0   6  11       40.26       39.03      2.47 o
   1   6  11       30.23       30.87      2.30 o
   2   6  11        0.52       -0.35      1.64 o
   3   6  11       11.36       12.19      3.17 o
   4   6  11        0.24       -1.74      4.01 o
  -6   7  11        9.47        9.13      2.47 o
  -5   7  11        0.29        1.99      1.99 o
  -4   7  11        1.65        1.33      1.99 o
  -3   7  11        0.01        1.72      2.14 o
  -2   7  11        7.95       11.15      1.57 o
  -1   7  11       15.49       12.62      2.26 o
   0   7  11       73.93       77.79      4.60 o
   1   7  11       14.03       17.62      2.41 o
   2   7  11        2.40        2.99      1.72 o
   3   7  11        0.13        1.42      2.33 o
   4   7  11        6.24        7.38      3.28 o
  -6   8  11        1.86        1.79      2.11 o
  -5   8  11        3.05        5.23      2.11 o
  -4   8  11        0.01        1.38      1.82 o
  -3   8  11       53.72       52.73      3.11 o
  -2   8  11       11.66       16.13      1.63 o
  -1   8  11       40.20       39.52      2.34 o
   0   8  11       16.71       14.48      1.80 o
   1   8  11       15.60       20.83      2.01 o
   2   8  11       28.70       31.11      4.18 o
   3   8  11        0.01        0.50      2.43 o
   4   8  11        0.00        0.18      2.76 o
  -6   9  11       10.05       12.04      2.66 o
  -5   9  11        1.30        1.82      2.00 o
  -4   9  11        1.98        0.81      1.69 o
  -3   9  11      105.46       92.65      3.98 o
  -2   9  11       19.28       23.83      1.81 o
  -1   9  11        6.84        9.08      1.72 o
   0   9  11       48.51       59.73      5.54 o
   1   9  11        0.46       -0.07      1.22 o
   2   9  11        1.27        2.97      2.49 o
   3   9  11        1.56        1.18      2.51 o
   4   9  11        3.91       10.23      3.66 o
  -6  10  11       21.01       18.73      3.11 o
  -5  10  11        0.96       -1.93      2.25 o
  -4  10  11        0.78        0.12      1.72 o
  -3  10  11       41.02       34.82      2.71 o
  -2  10  11        2.17        4.09      1.27 o
  -1  10  11        7.78        6.91      1.61 o
   0  10  11       12.60       13.23      2.77 o
   1  10  11       24.04       20.79      2.03 o
   2  10  11        1.35        3.14      3.11 o
   3  10  11        4.72        4.39      2.91 o
   4  10  11        1.96        3.45      3.23 o
  -6  11  11        5.59        4.01      2.49 o
  -5  11  11        0.40        1.87      2.02 o
  -4  11  11       13.76       13.74      2.46 o
  -3  11  11       11.37       10.89      1.93 o
  -2  11  11      121.82      107.63      3.93 o
  -1  11  11        9.54       11.74      1.81 o
   0  11  11        5.06        4.19      1.79 o
   1  11  11        0.30        1.62      1.25 o
   2  11  11        0.01       -2.29      2.98 o
   3  11  11        0.03        2.75      2.76 o
   4  11  11       24.21       29.67      7.52 o
  -6  12  11        4.50        2.39      2.29 o
  -5  12  11        0.64       -1.27      1.91 o
  -4  12  11        0.01       -1.63      1.63 o
  -3  12  11       10.23        6.94      1.82 o
  -2  12  11       74.14       75.69      2.91 o
  -1  12  11        0.04        1.29      1.47 o
   0  12  11        0.69        1.09      2.31 o
   1  12  11        1.16        3.08      1.37 o
   2  12  11        1.07        0.88      2.29 o
   3  12  11       17.60       19.89      9.10 o
   4  12  11       36.12       44.33      7.10 o
  -6  13  11        3.99       -1.82      2.04 o
  -5  13  11        1.68        1.73      2.12 o
  -4  13  11        2.87        3.80      2.07 o
  -3  13  11        8.89       11.51      3.27 o
  -2  13  11        2.32        2.84      1.30 o
  -1  13  11       73.45       87.13      3.73 o
   0  13  11        8.06        9.35      1.92 o
   1  13  11        0.35        0.58      1.42 o
   2  13  11       26.40       34.84      4.93 o
   3  13  11        0.01        1.51      2.73 o
  -6  14  11        1.58        3.16      2.46 o
  -5  14  11        1.15       -0.70      1.73 o
  -4  14  11        0.59        3.29      2.03 o
  -3  14  11        1.89       -0.31      1.54 o
  -2  14  11        4.92        4.99      1.41 o
  -1  14  11       27.97       26.61      2.42 o
   0  14  11        3.53        4.80      1.80 o
   1  14  11        2.82        2.21      1.54 o
   2  14  11        0.89        4.19      2.61 o
   3  14  11        0.02       -1.56      2.47 o
  -5  15  11        3.15        6.23      2.35 o
  -4  15  11        4.09        8.71      2.40 o
  -3  15  11        0.09        0.61      1.60 o
  -2  15  11       29.45       29.07      2.52 o
  -1  15  11       21.56       21.60      2.29 o
   0  15  11        0.12        0.62      1.72 o
   1  15  11        0.17        0.70      1.50 o
   2  15  11       24.24       26.92      4.16 o
   3  15  11        0.20       -1.29      4.02 o
  -5  16  11        0.05        1.45      2.21 o
  -4  16  11        3.35        0.83      2.18 o
  -3  16  11        0.66        2.04      1.68 o
  -2  16  11        7.98        7.77      1.90 o
  -1  16  11       40.36       38.44      2.81 o
   0  16  11        6.77        4.28      1.83 o
   1  16  11       16.22       19.79      3.23 o
   2  16  11        0.86        5.13      4.02 o
   3  16  11       14.19       19.79      4.16 o
  -5  17  11       16.67       15.71      2.92 o
  -4  17  11        0.15        1.42      1.75 o
  -3  17  11        5.25        4.04      1.85 o
  -2  17  11        2.69        1.32      1.61 o
  -1  17  11        0.63        1.09      1.58 o
   0  17  11        0.01       -0.30      1.52 o
   1  17  11       39.02       42.94      4.49 o
   2  17  11        7.50        6.31      4.14 o
   3  17  11        0.00       -0.22      2.94 o
  -5  18  11        3.93        5.48      2.42 o
  -4  18  11        0.37        3.47      1.91 o
  -3  18  11        0.13        0.12      1.72 o
  -2  18  11        1.76        1.74      1.71 o
  -1  18  11        0.06        0.52      1.66 o
   0  18  11        0.72        1.11      1.66 o
   1  18  11       23.55       29.37      6.21 o
   2  18  11        0.14       -3.22      3.38 o
   3  18  11        0.64        4.11      4.64 o
  -5  19  11        0.45       -2.10      2.10 o
  -4  19  11        2.17        4.94      2.70 o
  -3  19  11        1.76        3.34      2.33 o
  -2  19  11        3.36        1.44      1.77 o
  -1  19  11       13.18       13.21      2.12 o
   0  19  11        1.26        2.35      1.84 o
   1  19  11        0.80        1.04      3.35 o
   2  19  11        1.15        3.40      4.30 o
  -4  20  11        0.35        1.15      2.35 o
  -3  20  11        1.85        1.11      2.54 o
  -2  20  11        5.25        7.63      2.10 o
  -1  20  11        0.20        3.07      1.91 o
   0  20  11       11.93       11.06      2.21 o
   1  20  11        0.06       -1.07      3.28 o
   2  20  11       17.11       21.74      6.11 o
  -4  21  11        0.84        1.08      2.02 o
  -3  21  11        1.61       -1.98      1.98 o
  -2  21  11        4.71        3.29      1.95 o
  -1  21  11        0.02       -1.17      1.82 o
   0  21  11        0.21        0.07      1.70 o
   1  21  11       36.28       26.61      6.32 o
   2  21  11       10.03        9.76      5.20 o
  -4  22  11        0.39        5.79      2.49 o
  -3  22  11        1.61        0.58      2.22 o
  -2  22  11        6.93       10.61      2.25 o
  -1  22  11        0.06       -0.89      2.26 o
   0  22  11        0.83        1.77      1.84 o
   1  22  11        3.82        7.12      4.58 o
  -3  23  11        0.28       -0.97      2.21 o
  -2  23  11        2.92        3.06      2.23 o
  -1  23  11       12.69       15.41      3.73 o
   0  23  11        4.82        6.42      2.09 o
   1  23  11        3.64        1.83      4.33 o
  -3  24  11        4.43        3.95      2.50 o
  -2  24  11        0.88        1.42      1.93 o
  -1  24  11        2.27        2.88      2.15 o
   0  24  11        0.08        2.01      4.48 o
  -2  25  11       10.51       11.07      3.54 o
  -1  25  11        1.93        1.20      2.05 o
   0  25  11        0.94        1.57      4.24 o
  -6   0  12       10.10        6.36      4.17 o
  -5   0  12        0.21        1.15      3.00 o
  -4   0  12        6.12       -0.49      2.81 o
  -3   0  12       75.37       58.44      6.78 o
  -2   0  12       46.84       59.91      6.44 o
  -1   0  12       73.46       85.31      4.36 o
   0   0  12        0.10        2.58      1.91 o
   1   0  12       21.13       35.58      4.21 o
   2   0  12       20.72       17.44      4.69 o
   3   0  12       19.60       26.71      6.17 o
  -6   1  12        0.45        3.26      1.62 o
  -5   1  12        0.62        1.64      1.75 o
  -4   1  12        0.10       -1.93      1.93 o
  -3   1  12        1.16        1.27      1.74 o
  -2   1  12        2.17        0.71      1.47 o
  -1   1  12       10.97       10.75      1.51 o
   0   1  12        0.85        1.53      1.36 o
   1   1  12       10.57       13.47      1.81 o
   2   1  12        1.22        4.21      2.42 o
   3   1  12        7.58        4.15      2.85 o
  -6   2  12        1.07        3.05      3.86 o
  -5   2  12        0.86       -1.27      1.59 o
  -4   2  12        7.60        5.77      2.38 o
  -3   2  12        5.36        0.59      3.27 o
  -2   2  12        3.13        1.34      1.34 o
  -1   2  12       18.39       19.32      1.73 o
   0   2  12        5.34        4.47      1.51 o
   1   2  12        0.04       -0.79      1.23 o
   2   2  12        4.99        3.40      2.42 o
   3   2  12        2.74        5.04      2.85 o
  -6   3  12        0.14       -0.76      2.08 o
  -5   3  12        1.72        1.69      1.84 o
  -4   3  12        0.00       -1.00      1.64 o
  -3   3  12       12.55       14.09      2.22 o
  -2   3  12       35.78       41.81      2.50 o
  -1   3  12       83.60       77.62      3.84 o
   0   3  12        9.23        9.81      1.93 o
   1   3  12        0.25        0.94      1.34 o
   2   3  12        0.27        1.44      1.61 o
   3   3  12        0.16       -1.67      2.43 o
  -6   4  12        6.91        9.49      2.66 o
  -5   4  12        3.13        1.75      2.21 o
  -4   4  12        8.10        9.27      2.08 o
  -3   4  12        9.75       10.17      2.14 o
  -2   4  12        4.36        3.89      1.40 o
  -1   4  12        5.01        6.46      1.67 o
   0   4  12        7.12        7.60      1.58 o
   1   4  12       20.62       18.30      1.98 o
   2   4  12        0.29        1.44      1.62 o
   3   4  12        9.27        5.34      3.13 o
  -6   5  12        0.81       -0.78      2.14 o
  -5   5  12        0.02       -0.41      1.95 o
  -4   5  12        4.18        2.07      2.64 o
  -3   5  12        2.46        3.19      1.80 o
  -2   5  12        1.91       -0.38      1.31 o
  -1   5  12        0.26        0.21      1.40 o
   0   5  12        3.08        3.58      1.34 o
   1   5  12        3.97        4.92      1.48 o
   2   5  12        0.72        1.77      1.69 o
   3   5  12        0.05       -0.10      2.47 o
  -6   6  12        0.27       -1.82      1.82 o
  -5   6  12        2.80        3.98      2.32 o
  -4   6  12        0.40        1.72      2.04 o
  -3   6  12        1.70        0.62      1.49 o
  -2   6  12        2.99        3.04      1.40 o
  -1   6  12        2.99        2.32      1.48 o
   0   6  12       11.56       12.61      1.80 o
   1   6  12        4.07        4.69      1.51 o
   2   6  12        1.80        3.54      3.42 o
   3   6  12        6.63        5.91      3.03 o
  -6   7  12        4.89        3.24      2.24 o
  -5   7  12        0.85        1.30      2.06 o
  -4   7  12        5.70        4.86      1.90 o
  -3   7  12       11.50       13.15      1.84 o
  -2   7  12        9.56        9.39      1.66 o
  -1   7  12        1.45        2.51      1.48 o
   0   7  12       64.83       64.97      5.02 o
   1   7  12        7.21        7.31      1.59 o
   2   7  12        2.95       -0.07      2.25 o
   3   7  12        1.11       -2.06      2.34 o
  -6   8  12        0.70       -0.57      2.14 o
  -5   8  12        2.55        2.62      2.28 o
  -4   8  12        0.47       -0.46      2.80 o
  -3   8  12        7.29        6.35      1.61 o
  -2   8  12        3.14        1.93      1.43 o
  -1   8  12        1.37        0.44      1.49 o
   0   8  12        0.06       -1.40      1.40 o
   1   8  12        0.04        0.37      1.28 o
   2   8  12        6.32        4.66      2.71 o
   3   8  12        0.61       -0.79      3.41 o
  -6   9  12        0.72       -0.86      2.19 o
  -5   9  12        1.96        2.60      2.33 o
  -4   9  12        2.08       -1.98      1.98 o
  -3   9  12       67.76       70.09      3.40 o
  -2   9  12       13.13       16.45      1.87 o
  -1   9  12       34.21       34.08      2.80 o
   0   9  12       11.56       10.72      2.05 o
   1   9  12       14.07       13.36      2.16 o
   2   9  12        6.59        9.83      4.12 o
   3   9  12       11.68        9.93      3.62 o
  -5  10  12        2.46        2.49      5.56 o
  -4  10  12       11.87       17.08      3.21 o
  -3  10  12       34.24       33.78      2.54 o
  -2  10  12        0.03       -0.01      1.33 o
  -1  10  12       51.97       51.85      3.11 o
   0  10  12       26.66       24.60      3.29 o
   1  10  12        0.57        0.08      1.51 o
   2  10  12        0.49        0.73      2.46 o
   3  10  12        9.21       10.47      3.52 o
  -5  11  12        0.28        2.89      2.38 o
  -4  11  12        2.57        4.17      2.52 o
  -3  11  12        0.03       -0.74      1.41 o
  -2  11  12        5.78        3.65      1.54 o
  -1  11  12        0.07        2.15      1.63 o
   0  11  12        0.00        2.13      2.08 o
   1  11  12        8.87       12.20      2.04 o
   2  11  12        1.00        1.06      2.53 o
   3  11  12        1.82        5.46      5.39 o
  -5  12  12        0.00        3.80      3.54 o
  -4  12  12        2.15        0.96      2.62 o
  -3  12  12        3.74        3.36      1.83 o
  -2  12  12       26.43       26.28      5.11 o
  -1  12  12       36.07       37.48      2.89 o
   0  12  12        9.73       13.32      2.24 o
   1  12  12        1.23        0.88      1.57 o
   2  12  12        1.74        5.68      2.91 o
   3  12  12       11.41       12.07      4.59 o
  -5  13  12        0.00        0.63      2.37 o
  -4  13  12        0.67        0.16      1.66 o
  -3  13  12       13.44        9.55      1.86 o
  -2  13  12       13.46       11.25      2.03 o
  -1  13  12       45.61       38.86      3.35 o
   0  13  12        2.18        6.36      1.91 o
   1  13  12        0.42        0.95      1.59 o
   2  13  12        9.51       10.23      3.16 o
   3  13  12        9.14       21.25      4.65 o
  -5  14  12        0.89        0.05      2.37 o
  -4  14  12        0.07        4.42      1.98 o
  -3  14  12        0.04       -1.31      1.66 o
  -2  14  12        0.79        3.26      1.75 o
  -1  14  12        0.83        0.24      1.63 o
   0  14  12        0.59        1.41      1.74 o
   1  14  12        0.05        1.82      2.45 o
   2  14  12        2.42        9.29      4.75 o
  -5  15  12        4.98        7.66      3.05 o
  -4  15  12       16.49       14.19      3.93 o
  -3  15  12        0.00        0.09      1.74 o
  -2  15  12        1.36        1.53      1.74 o
  -1  15  12        0.78        1.44      1.81 o
   0  15  12       24.80       29.12      3.72 o
   1  15  12        0.58       -1.34      3.06 o
   2  15  12       11.09       13.49      5.00 o
  -5  16  12        0.01        2.68      2.70 o
  -4  16  12       12.71       11.51      2.34 o
  -3  16  12        0.03       -1.93      2.22 o
  -2  16  12        4.11        4.74      1.95 o
  -1  16  12        1.07       -1.09      2.21 o
   0  16  12       10.53       13.40      2.31 o
   1  16  12        8.73        7.78      3.01 o
   2  16  12        0.04        1.71      4.15 o
  -4  17  12        1.00        2.87      2.07 o
  -3  17  12        1.20       -0.78      2.04 o
  -2  17  12        9.42        7.45      2.05 o
  -1  17  12        3.66        3.57      2.00 o
   0  17  12        0.33        2.09      1.80 o
   1  17  12        0.24        0.03      2.81 o
   2  17  12        0.06        2.29      4.03 o
  -4  18  12        0.01        1.63      1.99 o
  -3  18  12        4.53        4.57      2.37 o
  -2  18  12        7.58        8.52      2.14 o
  -1  18  12        2.29        1.44      1.93 o
   0  18  12        8.27       11.53      2.26 o
   1  18  12        1.25        0.77      4.23 o
  -4  19  12       10.78       10.00      2.43 o
  -3  19  12        1.03       -1.99      1.99 o
  -2  19  12        0.03        1.96      1.89 o
  -1  19  12        1.15        0.19      1.86 o
   0  19  12        0.53        1.74      2.13 o
   1  19  12        0.94       -0.53      3.77 o
  -3  20  12        0.26       -0.78      2.26 o
  -2  20  12        2.14       -0.92      1.87 o
  -1  20  12        0.37        0.82      1.96 o
   0  20  12        2.06        1.39      1.86 o
   1  20  12        0.39       -3.35      3.46 o
  -3  21  12        1.66       -0.40      2.71 o
  -2  21  12        1.43        4.25      2.28 o
  -1  21  12        6.13        7.83      2.33 o
   0  21  12        0.02       -1.39      1.77 o
  -2  22  12        0.09       -0.69      1.91 o
  -1  22  12       21.39       20.64      2.89 o
   0  22  12        7.34        3.89      2.31 o
  -5   1  13        0.67       -3.19      3.99 o
  -4   1  13        1.35        0.26      2.28 o
  -3   1  13        1.35       -1.16      1.56 o
  -2   1  13        0.41       -0.73      1.52 o
  -1   1  13       28.21       22.98      2.53 o
   0   1  13        0.18       -1.24      1.30 o
   1   1  13        0.04        0.28      1.38 o
   2   1  13        6.74        5.37      2.91 o
   3   1  13        3.51        3.65      3.05 o
  -5   2  13        0.21       -0.32      3.05 o
  -4   2  13       10.61        9.03      4.25 o
  -3   2  13        1.18       -0.21      1.82 o
  -2   2  13       15.47       13.52      2.04 o
  -1   2  13       23.92       26.55      2.87 o
   0   2  13        1.42       -0.30      1.35 o
   1   2  13        0.01        1.09      1.43 o
   2   2  13        0.98        0.61      3.34 o
   3   2  13        1.04       -0.22      2.61 o
  -5   3  13        3.21        1.07      1.95 o
  -4   3  13        4.62        4.09      2.66 o
  -3   3  13        0.77        1.15      1.87 o
  -2   3  13        2.74        1.44      1.64 o
  -1   3  13        8.27        8.41      3.10 o
   0   3  13        1.38       -0.94      1.32 o
   1   3  13        0.07        2.57      1.48 o
   2   3  13       21.70       21.42      3.98 o
   3   3  13        1.54        1.49      3.09 o
  -5   4  13        1.08        4.76      2.22 o
  -4   4  13       23.05       26.73      3.94 o
  -3   4  13        5.02        6.31      2.15 o
  -2   4  13        9.05        8.61      1.85 o
  -1   4  13        2.85        3.72      1.91 o
   0   4  13        0.09        0.99      1.63 o
   1   4  13        2.49        2.40      1.58 o
   2   4  13        0.97        1.12      2.54 o
   3   4  13        0.78       -0.71      2.67 o
  -5   5  13        1.52        1.30      1.97 o
  -4   5  13        4.63        6.89      2.85 o
  -3   5  13        5.18        4.95      2.15 o
  -2   5  13        0.12        1.95      1.47 o
  -1   5  13       20.00       22.31      4.50 o
   0   5  13        1.50       -0.32      1.56 o
   1   5  13       11.05       11.12      1.84 o
   2   5  13        1.12        2.47      3.41 o
  -5   6  13        0.27       -0.73      2.01 o
  -4   6  13       33.10       34.31      3.95 o
  -3   6  13       23.97       31.10      3.22 o
  -2   6  13       11.58       13.74      1.94 o
  -1   6  13        6.89        7.48      2.04 o
   0   6  13        7.39        4.47      2.09 o
   1   6  13       15.59       21.61      2.23 o
   2   6  13       14.18        5.27      3.04 o
  -5   7  13        1.08        1.64      2.00 o
  -4   7  13        9.78        9.09      3.33 o
  -3   7  13        2.27        1.50      2.60 o
  -2   7  13       22.04       23.13      2.20 o
  -1   7  13        3.83        6.15      2.03 o
   0   7  13        3.83        5.53      1.87 o
   1   7  13        0.00        0.54      1.48 o
   2   7  13       14.40       20.22      4.70 o
  -5   8  13        0.78        1.16      2.60 o
  -4   8  13        1.41        2.36      2.12 o
  -3   8  13        5.44        6.03      2.22 o
  -2   8  13        0.24        3.87      1.73 o
  -1   8  13       65.04       70.33      4.17 o
   0   8  13        0.64        1.04      2.23 o
   1   8  13        3.13        2.62      2.01 o
   2   8  13        9.15       13.31      3.62 o
  -5   9  13        0.03       -1.22      2.30 o
  -4   9  13        2.05        3.08      2.18 o
  -3   9  13       21.42       21.33      2.79 o
  -2   9  13        0.01       -1.56      1.56 o
  -1   9  13       72.66       84.56      4.38 o
   0   9  13        4.98        6.50      1.98 o
   1   9  13        6.58        9.74      2.34 o
   2   9  13        5.95        5.51      3.07 o
  -5  10  13        0.01        2.27      2.90 o
  -4  10  13        2.27        3.69      2.28 o
  -3  10  13       24.88       27.06      2.77 o
  -2  10  13        7.19        4.29      1.96 o
  -1  10  13       22.54       19.52      2.59 o
   0  10  13        1.97        6.15      2.01 o
   1  10  13        1.50        2.16      1.68 o
   2  10  13        5.12        3.19      2.73 o
  -5  11  13        0.02        1.74      3.13 o
  -4  11  13        4.33        3.25      1.92 o
  -3  11  13        0.36        1.65      1.73 o
  -2  11  13        6.99        5.93      2.34 o
  -1  11  13        3.41        3.80      2.06 o
   0  11  13        2.19        1.76      1.77 o
   1  11  13        6.77        8.74      2.02 o
   2  11  13        3.86        3.58      4.09 o
  -4  12  13        1.86        0.85      1.88 o
  -3  12  13       17.23       19.79      2.35 o
  -2  12  13       18.40       21.02      2.87 o
  -1  12  13        4.31        4.31      2.71 o
   0  12  13       17.17       16.49      2.81 o
   1  12  13        5.94       11.49      4.66 o
   2  12  13        1.20        5.06      4.19 o
  -4  13  13        2.64        5.16      2.08 o
  -3  13  13        7.44        5.90      2.11 o
  -2  13  13        0.45        0.52      1.81 o
  -1  13  13        0.28        0.61      1.87 o
   0  13  13        0.48       -1.30      1.76 o
   1  13  13        0.12        0.64      2.25 o
  -4  14  13        3.54        5.16      2.49 o
  -3  14  13       14.86       10.88      2.71 o
  -2  14  13        0.07        3.55      1.84 o
  -1  14  13        0.35        0.53      1.89 o
   0  14  13        2.22        1.72      1.87 o
   1  14  13        1.90        1.47      2.53 o
  -4  15  13        0.00       -1.71      1.99 o
  -3  15  13        8.86        4.85      3.71 o
  -2  15  13        3.16        3.33      1.96 o
  -1  15  13        0.57       -1.42      2.03 o
   0  15  13        9.20        9.30      2.37 o
   1  15  13        0.08       -0.69      2.42 o
  -3  16  13        3.73        4.92      2.37 o
  -2  16  13        0.01        0.52      1.91 o
  -1  16  13        0.00        1.57      1.96 o
   0  16  13       12.62       15.24      2.49 o
   1  16  13        0.23        1.50      2.61 o
  -3  17  13        0.24        1.93      2.25 o
  -2  17  13        0.55       -1.13      1.90 o
  -1  17  13        0.36       -0.70      1.89 o
   0  17  13        0.65        1.00      1.89 o
  -3  18  13        0.02        0.26      2.37 o
  -2  18  13        3.63        6.81      2.14 o
  -1  18  13        0.86        2.24      2.12 o
   0  18  13        4.38        5.00      2.02 o
  -2  19  13        0.44       -0.06      1.96 o
  -1  19  13        0.50        1.15      2.29 o
  -4   0  14        3.54        3.60      3.97 o
  -3   0  14        0.61        2.02      2.54 o
  -2   0  14        0.93        5.20      2.68 o
  -1   0  14        2.16        3.13      3.20 o
   0   0  14        0.09        3.73      4.02 o
   1   0  14        2.79        2.24      4.14 o
  -4   1  14        0.00       -0.84      2.51 o
  -3   1  14        0.44       -1.58      1.58 o
  -2   1  14       17.50       22.08      2.81 o
  -1   1  14        6.15        6.01      2.48 o
   0   1  14        0.28       -1.38      2.42 o
   1   1  14        2.29        4.71      1.70 o
  -4   2  14        1.62       -1.27      2.47 o
  -3   2  14        4.01        5.60      2.00 o
  -2   2  14        1.24       -1.29      1.90 o
  -1   2  14        2.03       -1.02      2.64 o
   0   2  14        0.65        1.14      2.00 o
   1   2  14        1.28        2.57      1.61 o
  -4   3  14        4.98        6.33      3.10 o
  -3   3  14        3.82        2.05      1.82 o
  -2   3  14        4.97        3.71      2.13 o
  -1   3  14        1.35       -1.99      1.99 o
   0   3  14        0.65        1.10      1.70 o
   1   3  14        0.02        1.42      1.57 o
  -4   4  14        4.48        3.64      2.80 o
  -3   4  14        0.66       -0.42      1.76 o
  -2   4  14        6.22        4.73      3.54 o
  -1   4  14        8.51        6.73      2.09 o
   0   4  14        0.47        3.28      2.38 o
   1   4  14        0.38        2.08      1.56 o
  -4   5  14        0.40        1.62      2.84 o
  -3   5  14        0.00        1.64      1.91 o
  -2   5  14        4.33        4.03      2.15 o
  -1   5  14        3.40        3.25      1.96 o
   0   5  14        0.01        2.28      1.85 o
   1   5  14        0.00        1.38      1.73 o
  -4   6  14        0.15        0.87      2.62 o
  -3   6  14        7.91        6.42      2.12 o
  -2   6  14        4.33        5.51      2.18 o
  -1   6  14        1.93        4.01      2.53 o
   0   6  14        3.88        6.44      2.06 o
   1   6  14        1.60        3.02      1.80 o
  -4   7  14       11.82       13.33      3.88 o
  -3   7  14        0.29       -0.03      1.83 o
  -2   7  14        1.15        3.01      2.17 o
  -1   7  14        1.77        1.80      2.97 o
   0   7  14        4.65        4.24      2.22 o
   1   7  14        0.26        3.00      1.81 o
  -4   8  14        6.28        5.01      3.07 o
  -3   8  14        4.31        2.64      2.33 o
  -2   8  14       10.79       10.42      2.17 o
  -1   8  14        3.88        2.43      2.03 o
   0   8  14        0.27       -0.68      1.76 o
   1   8  14        0.27        1.76      2.51 o
  -4   9  14        7.35        6.52      2.57 o
  -3   9  14        0.88        1.39      2.24 o
  -2   9  14       13.62       11.25      2.53 o
  -1   9  14        5.55        9.19      2.33 o
   0   9  14        0.02        0.33      1.84 o
   1   9  14        0.67       -0.91      2.25 o
  -4  10  14       11.96        8.58      2.99 o
  -3  10  14        0.33       -2.44      2.44 o
  -2  10  14        3.63        6.42      2.14 o
  -1  10  14        4.85        3.73      2.16 o
   0  10  14        3.33        0.58      1.82 o
   1  10  14        6.43        6.49      2.86 o
  -3  11  14        0.03        5.43      2.94 o
  -2  11  14       13.93       12.09      3.23 o
  -1  11  14        6.34        3.97      2.21 o
   0  11  14        0.25        2.63      1.87 o
  -3  12  14        0.09        6.17      3.00 o
  -2  12  14       28.75       33.49      3.35 o
  -1  12  14        1.38        1.32      1.99 o
   0  12  14        0.93        4.23      2.04 o
  -3  13  14       10.31        5.95      2.72 o
  -2  13  14        4.35        3.22      2.28 o
  -1  13  14        2.98        3.43      3.51 o
   0  13  14        1.31        1.00      1.88 o
  -2  14  14        3.80        3.40      2.31 o
  -1  14  14       13.89       17.91      4.93 o
  -3   1  15        0.17        1.14      2.03 o
  -2   1  15        0.05       -0.91      4.23 o
  -1   1  15        0.09        0.92      2.32 o
   0   1  15        0.19        2.40      2.26 o
  -3   2  15        0.19        1.65      2.04 o
  -2   2  15       12.17       13.94      3.00 o
  -1   2  15        0.23        0.23      2.29 o
   0   2  15        0.18        3.74      2.34 o
  -3   3  15        1.65        2.44      2.06 o
  -2   3  15        0.57        1.22      2.48 o
  -1   3  15        1.73        2.25      2.82 o
   0   3  15        0.12        2.00      1.96 o
  -3   4  15        0.10       -1.14      1.98 o
  -2   4  15        9.28       11.29      3.00 o
  -1   4  15        0.11        0.98      2.35 o
  -3   5  15        0.13        0.30      4.63 o
  -2   5  15        6.41       12.33      3.04 o
  -1   5  15        3.46        0.36      2.30 o
  -2   6  15        5.38        5.54      2.70 o
  -1   6  15        0.67       -0.11      3.58 o
  -2   7  15        2.91        1.26      2.53 o
  -1   7  15        0.11        0.57      2.02 o
 
